# Supplementary material for: Habitat use of urban-nesting lesser black-backed gulls during the breeding season
Source: Sci Rep. 2019 Jul 19;9:10527. doi: 10.1038/s41598-019-46890-6 (PMC6642139; doi:10.1038/s41598-019-46890-6)
Supplement: Supplementary file 2 — Dataset 1 [file 41598_2019_46890_MOESM2_ESM.csv]

id	year	idYear	habitat	breedingPhase	duration	totalDuration
2	2016	2_2016	Nesting area	0-2 weeks	235	336
2	2016	2_2016	Non-urban green areas	0-2 weeks	24	336
2	2016	2_2016	Non-urban water areas	0-2 weeks	2	336
2	2016	2_2016	Urban building areas	0-2 weeks	37	336
2	2016	2_2016	Urban green areas	0-2 weeks	21	336
2	2016	2_2016	Urban industrial areas	0-2 weeks	1	336
2	2016	2_2016	Urban waste areas	0-2 weeks	15	336
2	2016	2_2016	Nesting area	2-4 weeks	187	336
2	2016	2_2016	Non-urban green areas	2-4 weeks	29	336
2	2016	2_2016	Non-urban water areas	2-4 weeks	4	336
2	2016	2_2016	Urban building areas	2-4 weeks	49	336
2	2016	2_2016	Urban green areas	2-4 weeks	24	336
2	2016	2_2016	Urban industrial areas	2-4 weeks	5	336
2	2016	2_2016	Urban waste areas	2-4 weeks	39	336
2	2016	2_2016	Nesting area	4-6 weeks	189	336
2	2016	2_2016	Non-urban green areas	4-6 weeks	24	336
2	2016	2_2016	Non-urban water areas	4-6 weeks	4	336
2	2016	2_2016	Urban building areas	4-6 weeks	54	336
2	2016	2_2016	Urban green areas	4-6 weeks	19	336
2	2016	2_2016	Urban industrial areas	4-6 weeks	3	336
2	2016	2_2016	Urban waste areas	4-6 weeks	44	336
2	2016	2_2016	Nesting area	6-8 weeks	184	335
2	2016	2_2016	Non-urban green areas	6-8 weeks	35	335
2	2016	2_2016	Non-urban water areas	6-8 weeks	3	335
2	2016	2_2016	Urban building areas	6-8 weeks	56	335
2	2016	2_2016	Urban green areas	6-8 weeks	15	335
2	2016	2_2016	Urban industrial areas	6-8 weeks	9	335
2	2016	2_2016	Urban waste areas	6-8 weeks	32	335
2	2016	2_2016	Nesting area	8-10 weeks	155	336
2	2016	2_2016	Non-urban green areas	8-10 weeks	72	336
2	2016	2_2016	Non-urban water areas	8-10 weeks	19	336
2	2016	2_2016	Urban building areas	8-10 weeks	21	336
2	2016	2_2016	Urban green areas	8-10 weeks	10	336
2	2016	2_2016	Urban industrial areas	8-10 weeks	16	336
2	2016	2_2016	Urban waste areas	8-10 weeks	43	336
2	2016	2_2016	Nesting area	pre-hatch 2-0 weeks	233	336
2	2016	2_2016	Non-urban green areas	pre-hatch 2-0 weeks	57	336
2	2016	2_2016	Non-urban water areas	pre-hatch 2-0 weeks	1	336
2	2016	2_2016	Urban building areas	pre-hatch 2-0 weeks	14	336
2	2016	2_2016	Urban green areas	pre-hatch 2-0 weeks	10	336
2	2016	2_2016	Urban industrial areas	pre-hatch 2-0 weeks	3	336
2	2016	2_2016	Urban waste areas	pre-hatch 2-0 weeks	19	336
2	2016	2_2016	Nesting area	pre-hatch 4-2 weeks	163	225
2	2016	2_2016	Non-urban green areas	pre-hatch 4-2 weeks	38	225
2	2016	2_2016	Non-urban water areas	pre-hatch 4-2 weeks	3	225
2	2016	2_2016	Urban building areas	pre-hatch 4-2 weeks	8	225
2	2016	2_2016	Urban green areas	pre-hatch 4-2 weeks	10	225
2	2016	2_2016	Urban industrial areas	pre-hatch 4-2 weeks	0	225
2	2016	2_2016	Urban waste areas	pre-hatch 4-2 weeks	2	225
3	2016	3_2016	Nesting area	0-2 weeks	204	334
3	2016	3_2016	Non-urban green areas	0-2 weeks	39	334
3	2016	3_2016	Non-urban water areas	0-2 weeks	2	334
3	2016	3_2016	Urban building areas	0-2 weeks	49	334
3	2016	3_2016	Urban green areas	0-2 weeks	29	334
3	2016	3_2016	Urban industrial areas	0-2 weeks	3	334
3	2016	3_2016	Urban waste areas	0-2 weeks	8	334
3	2016	3_2016	Nesting area	2-4 weeks	146	336
3	2016	3_2016	Non-urban green areas	2-4 weeks	31	336
3	2016	3_2016	Non-urban water areas	2-4 weeks	4	336
3	2016	3_2016	Urban building areas	2-4 weeks	67	336
3	2016	3_2016	Urban green areas	2-4 weeks	54	336
3	2016	3_2016	Urban industrial areas	2-4 weeks	7	336
3	2016	3_2016	Urban waste areas	2-4 weeks	28	336
3	2016	3_2016	Nesting area	4-6 weeks	141	336
3	2016	3_2016	Non-urban green areas	4-6 weeks	38	336
3	2016	3_2016	Non-urban water areas	4-6 weeks	2	336
3	2016	3_2016	Urban building areas	4-6 weeks	60	336
3	2016	3_2016	Urban green areas	4-6 weeks	38	336
3	2016	3_2016	Urban industrial areas	4-6 weeks	4	336
3	2016	3_2016	Urban waste areas	4-6 weeks	54	336
3	2016	3_2016	Nesting area	6-8 weeks	112	284
3	2016	3_2016	Non-urban green areas	6-8 weeks	21	284
3	2016	3_2016	Non-urban water areas	6-8 weeks	2	284
3	2016	3_2016	Urban building areas	6-8 weeks	64	284
3	2016	3_2016	Urban green areas	6-8 weeks	19	284
3	2016	3_2016	Urban industrial areas	6-8 weeks	9	284
3	2016	3_2016	Urban waste areas	6-8 weeks	58	284
3	2016	3_2016	Nesting area	8-10 weeks	81	335
3	2016	3_2016	Non-urban green areas	8-10 weeks	69	335
3	2016	3_2016	Non-urban water areas	8-10 weeks	4	335
3	2016	3_2016	Urban building areas	8-10 weeks	45	335
3	2016	3_2016	Urban green areas	8-10 weeks	32	335
3	2016	3_2016	Urban industrial areas	8-10 weeks	65	335
3	2016	3_2016	Urban waste areas	8-10 weeks	41	335
3	2016	3_2016	Nesting area	pre-hatch 2-0 weeks	215	298
3	2016	3_2016	Non-urban green areas	pre-hatch 2-0 weeks	33	298
3	2016	3_2016	Non-urban water areas	pre-hatch 2-0 weeks	3	298
3	2016	3_2016	Urban building areas	pre-hatch 2-0 weeks	15	298
3	2016	3_2016	Urban green areas	pre-hatch 2-0 weeks	18	298
3	2016	3_2016	Urban industrial areas	pre-hatch 2-0 weeks	2	298
3	2016	3_2016	Urban waste areas	pre-hatch 2-0 weeks	13	298
3	2016	3_2016	Nesting area	pre-hatch 4-2 weeks	47	59
3	2016	3_2016	Non-urban green areas	pre-hatch 4-2 weeks	3	59
3	2016	3_2016	Non-urban water areas	pre-hatch 4-2 weeks	0	59
3	2016	3_2016	Urban building areas	pre-hatch 4-2 weeks	1	59
3	2016	3_2016	Urban green areas	pre-hatch 4-2 weeks	3	59
3	2016	3_2016	Urban industrial areas	pre-hatch 4-2 weeks	1	59
3	2016	3_2016	Urban waste areas	pre-hatch 4-2 weeks	4	59
3	2016	3_2016	Nesting area	2 weeks before eggs	87	134
3	2016	3_2016	Non-urban green areas	2 weeks before eggs	28	134
3	2016	3_2016	Non-urban water areas	2 weeks before eggs	4	134
3	2016	3_2016	Urban building areas	2 weeks before eggs	3	134
3	2016	3_2016	Urban green areas	2 weeks before eggs	2	134
3	2016	3_2016	Urban industrial areas	2 weeks before eggs	5	134
3	2016	3_2016	Urban waste areas	2 weeks before eggs	5	134
3	2016	3_2016	Nesting area	pre-hatch 2-0 weeks	265	299
3	2016	3_2016	Non-urban green areas	pre-hatch 2-0 weeks	22	299
3	2016	3_2016	Non-urban water areas	pre-hatch 2-0 weeks	2	299
3	2016	3_2016	Urban building areas	pre-hatch 2-0 weeks	4	299
3	2016	3_2016	Urban green areas	pre-hatch 2-0 weeks	2	299
3	2016	3_2016	Urban industrial areas	pre-hatch 2-0 weeks	2	299
3	2016	3_2016	Urban waste areas	pre-hatch 2-0 weeks	2	299
3	2016	3_2016	Nesting area	pre-hatch 4-2 weeks	247	336
3	2016	3_2016	Non-urban green areas	pre-hatch 4-2 weeks	47	336
3	2016	3_2016	Non-urban water areas	pre-hatch 4-2 weeks	5	336
3	2016	3_2016	Urban building areas	pre-hatch 4-2 weeks	11	336
3	2016	3_2016	Urban green areas	pre-hatch 4-2 weeks	7	336
3	2016	3_2016	Urban industrial areas	pre-hatch 4-2 weeks	5	336
3	2016	3_2016	Urban waste areas	pre-hatch 4-2 weeks	15	336
4	2016	4_2016	Nesting area	0-2 weeks	89	119
4	2016	4_2016	Non-urban green areas	0-2 weeks	3	119
4	2016	4_2016	Non-urban water areas	0-2 weeks	0	119
4	2016	4_2016	Urban building areas	0-2 weeks	23	119
4	2016	4_2016	Urban green areas	0-2 weeks	4	119
4	2016	4_2016	Urban industrial areas	0-2 weeks	1	119
4	2016	4_2016	Urban waste areas	0-2 weeks	0	119
4	2016	4_2016	Nesting area	pre-hatch 2-0 weeks	200	324
4	2016	4_2016	Non-urban green areas	pre-hatch 2-0 weeks	23	324
4	2016	4_2016	Non-urban water areas	pre-hatch 2-0 weeks	5	324
4	2016	4_2016	Urban building areas	pre-hatch 2-0 weeks	69	324
4	2016	4_2016	Urban green areas	pre-hatch 2-0 weeks	14	324
4	2016	4_2016	Urban industrial areas	pre-hatch 2-0 weeks	14	324
4	2016	4_2016	Urban waste areas	pre-hatch 2-0 weeks	0	324
2	2017	2_2017	Nesting area	0-2 weeks	124	168
2	2017	2_2017	Non-urban green areas	0-2 weeks	3	168
2	2017	2_2017	Non-urban water areas	0-2 weeks	4	168
2	2017	2_2017	Urban building areas	0-2 weeks	17	168
2	2017	2_2017	Urban green areas	0-2 weeks	10	168
2	2017	2_2017	Urban industrial areas	0-2 weeks	1	168
2	2017	2_2017	Urban waste areas	0-2 weeks	8	168
2	2017	2_2017	Nesting area	2 weeks before eggs	319	360
2	2017	2_2017	Non-urban green areas	2 weeks before eggs	14	360
2	2017	2_2017	Non-urban water areas	2 weeks before eggs	1	360
2	2017	2_2017	Urban building areas	2 weeks before eggs	8	360
2	2017	2_2017	Urban green areas	2 weeks before eggs	15	360
2	2017	2_2017	Urban industrial areas	2 weeks before eggs	2	360
2	2017	2_2017	Urban waste areas	2 weeks before eggs	0	360
2	2017	2_2017	Nesting area	pre-hatch 2-0 weeks	253	336
2	2017	2_2017	Non-urban green areas	pre-hatch 2-0 weeks	5	336
2	2017	2_2017	Non-urban water areas	pre-hatch 2-0 weeks	4	336
2	2017	2_2017	Urban building areas	pre-hatch 2-0 weeks	23	336
2	2017	2_2017	Urban green areas	pre-hatch 2-0 weeks	29	336
2	2017	2_2017	Urban industrial areas	pre-hatch 2-0 weeks	1	336
2	2017	2_2017	Urban waste areas	pre-hatch 2-0 weeks	21	336
2	2017	2_2017	Nesting area	pre-hatch 4-2 weeks	251	336
2	2017	2_2017	Non-urban green areas	pre-hatch 4-2 weeks	24	336
2	2017	2_2017	Non-urban water areas	pre-hatch 4-2 weeks	2	336
2	2017	2_2017	Urban building areas	pre-hatch 4-2 weeks	14	336
2	2017	2_2017	Urban green areas	pre-hatch 4-2 weeks	13	336
2	2017	2_2017	Urban industrial areas	pre-hatch 4-2 weeks	6	336
2	2017	2_2017	Urban waste areas	pre-hatch 4-2 weeks	27	336
3	2017	3_2017	Nesting area	0-2 weeks	207	336
3	2017	3_2017	Non-urban green areas	0-2 weeks	26	336
3	2017	3_2017	Non-urban water areas	0-2 weeks	3	336
3	2017	3_2017	Urban building areas	0-2 weeks	34	336
3	2017	3_2017	Urban green areas	0-2 weeks	37	336
3	2017	3_2017	Urban industrial areas	0-2 weeks	5	336
3	2017	3_2017	Urban waste areas	0-2 weeks	23	336
3	2017	3_2017	Nesting area	2-4 weeks	159	336
3	2017	3_2017	Non-urban green areas	2-4 weeks	26	336
3	2017	3_2017	Non-urban water areas	2-4 weeks	10	336
3	2017	3_2017	Urban building areas	2-4 weeks	65	336
3	2017	3_2017	Urban green areas	2-4 weeks	27	336
3	2017	3_2017	Urban industrial areas	2-4 weeks	6	336
3	2017	3_2017	Urban waste areas	2-4 weeks	44	336
3	2017	3_2017	Nesting area	2 weeks before eggs	306	360
3	2017	3_2017	Non-urban green areas	2 weeks before eggs	30	360
3	2017	3_2017	Non-urban water areas	2 weeks before eggs	4	360
3	2017	3_2017	Urban building areas	2 weeks before eggs	10	360
3	2017	3_2017	Urban green areas	2 weeks before eggs	8	360
3	2017	3_2017	Urban industrial areas	2 weeks before eggs	2	360
3	2017	3_2017	Urban waste areas	2 weeks before eggs	2	360
3	2017	3_2017	Nesting area	4-6 weeks	152	336
3	2017	3_2017	Non-urban green areas	4-6 weeks	20	336
3	2017	3_2017	Non-urban water areas	4-6 weeks	6	336
3	2017	3_2017	Urban building areas	4-6 weeks	58	336
3	2017	3_2017	Urban green areas	4-6 weeks	36	336
3	2017	3_2017	Urban industrial areas	4-6 weeks	13	336
3	2017	3_2017	Urban waste areas	4-6 weeks	51	336
3	2017	3_2017	Nesting area	6-8 weeks	125	336
3	2017	3_2017	Non-urban green areas	6-8 weeks	37	336
3	2017	3_2017	Non-urban water areas	6-8 weeks	3	336
3	2017	3_2017	Urban building areas	6-8 weeks	75	336
3	2017	3_2017	Urban green areas	6-8 weeks	38	336
3	2017	3_2017	Urban industrial areas	6-8 weeks	14	336
3	2017	3_2017	Urban waste areas	6-8 weeks	43	336
3	2017	3_2017	Nesting area	8-10 weeks	112	318
3	2017	3_2017	Non-urban green areas	8-10 weeks	107	318
3	2017	3_2017	Non-urban water areas	8-10 weeks	1	318
3	2017	3_2017	Urban building areas	8-10 weeks	47	318
3	2017	3_2017	Urban green areas	8-10 weeks	21	318
3	2017	3_2017	Urban industrial areas	8-10 weeks	9	318
3	2017	3_2017	Urban waste areas	8-10 weeks	22	318
3	2017	3_2017	Nesting area	pre-hatch 2-0 weeks	254	336
3	2017	3_2017	Non-urban green areas	pre-hatch 2-0 weeks	14	336
3	2017	3_2017	Non-urban water areas	pre-hatch 2-0 weeks	1	336
3	2017	3_2017	Urban building areas	pre-hatch 2-0 weeks	24	336
3	2017	3_2017	Urban green areas	pre-hatch 2-0 weeks	15	336
3	2017	3_2017	Urban industrial areas	pre-hatch 2-0 weeks	5	336
3	2017	3_2017	Urban waste areas	pre-hatch 2-0 weeks	24	336
3	2017	3_2017	Nesting area	pre-hatch 4-2 weeks	287	336
3	2017	3_2017	Non-urban green areas	pre-hatch 4-2 weeks	25	336
3	2017	3_2017	Non-urban water areas	pre-hatch 4-2 weeks	1	336
3	2017	3_2017	Urban building areas	pre-hatch 4-2 weeks	13	336
3	2017	3_2017	Urban green areas	pre-hatch 4-2 weeks	5	336
3	2017	3_2017	Urban industrial areas	pre-hatch 4-2 weeks	2	336
3	2017	3_2017	Urban waste areas	pre-hatch 4-2 weeks	3	336
6	2017	6_2017	Nesting area	0-2 weeks	213	336
6	2017	6_2017	Non-urban green areas	0-2 weeks	65	336
6	2017	6_2017	Non-urban water areas	0-2 weeks	4	336
6	2017	6_2017	Urban building areas	0-2 weeks	39	336
6	2017	6_2017	Urban green areas	0-2 weeks	15	336
6	2017	6_2017	Urban industrial areas	0-2 weeks	0	336
6	2017	6_2017	Urban waste areas	0-2 weeks	0	336
6	2017	6_2017	Nesting area	2-4 weeks	182	336
6	2017	6_2017	Non-urban green areas	2-4 weeks	39	336
6	2017	6_2017	Non-urban water areas	2-4 weeks	5	336
6	2017	6_2017	Urban building areas	2-4 weeks	90	336
6	2017	6_2017	Urban green areas	2-4 weeks	18	336
6	2017	6_2017	Urban industrial areas	2-4 weeks	0	336
6	2017	6_2017	Urban waste areas	2-4 weeks	2	336
6	2017	6_2017	Nesting area	4-6 weeks	201	336
6	2017	6_2017	Non-urban green areas	4-6 weeks	23	336
6	2017	6_2017	Non-urban water areas	4-6 weeks	8	336
6	2017	6_2017	Urban building areas	4-6 weeks	88	336
6	2017	6_2017	Urban green areas	4-6 weeks	18	336
6	2017	6_2017	Urban industrial areas	4-6 weeks	0	336
6	2017	6_2017	Urban waste areas	4-6 weeks	0	336
6	2017	6_2017	Nesting area	6-8 weeks	173	336
6	2017	6_2017	Non-urban green areas	6-8 weeks	31	336
6	2017	6_2017	Non-urban water areas	6-8 weeks	4	336
6	2017	6_2017	Urban building areas	6-8 weeks	111	336
6	2017	6_2017	Urban green areas	6-8 weeks	14	336
6	2017	6_2017	Urban industrial areas	6-8 weeks	1	336
6	2017	6_2017	Urban waste areas	6-8 weeks	0	336
6	2017	6_2017	Nesting area	8-10 weeks	173	336
6	2017	6_2017	Non-urban green areas	8-10 weeks	40	336
6	2017	6_2017	Non-urban water areas	8-10 weeks	1	336
6	2017	6_2017	Urban building areas	8-10 weeks	102	336
6	2017	6_2017	Urban green areas	8-10 weeks	19	336
6	2017	6_2017	Urban industrial areas	8-10 weeks	0	336
6	2017	6_2017	Urban waste areas	8-10 weeks	1	336
6	2017	6_2017	Nesting area	pre-hatch 2-0 weeks	254	336
6	2017	6_2017	Non-urban green areas	pre-hatch 2-0 weeks	48	336
6	2017	6_2017	Non-urban water areas	pre-hatch 2-0 weeks	2	336
6	2017	6_2017	Urban building areas	pre-hatch 2-0 weeks	28	336
6	2017	6_2017	Urban green areas	pre-hatch 2-0 weeks	2	336
6	2017	6_2017	Urban industrial areas	pre-hatch 2-0 weeks	0	336
6	2017	6_2017	Urban waste areas	pre-hatch 2-0 weeks	1	336
6	2017	6_2017	Nesting area	pre-hatch 4-2 weeks	48	61
6	2017	6_2017	Non-urban green areas	pre-hatch 4-2 weeks	6	61
6	2017	6_2017	Non-urban water areas	pre-hatch 4-2 weeks	0	61
6	2017	6_2017	Urban building areas	pre-hatch 4-2 weeks	6	61
6	2017	6_2017	Urban green areas	pre-hatch 4-2 weeks	1	61
6	2017	6_2017	Urban industrial areas	pre-hatch 4-2 weeks	0	61
6	2017	6_2017	Urban waste areas	pre-hatch 4-2 weeks	0	61
7	2017	7_2017	Nesting area	0-2 weeks	254	336
7	2017	7_2017	Non-urban green areas	0-2 weeks	7	336
7	2017	7_2017	Non-urban water areas	0-2 weeks	3	336
7	2017	7_2017	Urban building areas	0-2 weeks	52	336
7	2017	7_2017	Urban green areas	0-2 weeks	18	336
7	2017	7_2017	Urban industrial areas	0-2 weeks	1	336
7	2017	7_2017	Urban waste areas	0-2 weeks	0	336
7	2017	7_2017	Nesting area	2-4 weeks	245	336
7	2017	7_2017	Non-urban green areas	2-4 weeks	6	336
7	2017	7_2017	Non-urban water areas	2-4 weeks	6	336
7	2017	7_2017	Urban building areas	2-4 weeks	58	336
7	2017	7_2017	Urban green areas	2-4 weeks	19	336
7	2017	7_2017	Urban industrial areas	2-4 weeks	0	336
7	2017	7_2017	Urban waste areas	2-4 weeks	1	336
7	2017	7_2017	Nesting area	4-6 weeks	242	336
7	2017	7_2017	Non-urban green areas	4-6 weeks	18	336
7	2017	7_2017	Non-urban water areas	4-6 weeks	5	336
7	2017	7_2017	Urban building areas	4-6 weeks	57	336
7	2017	7_2017	Urban green areas	4-6 weeks	8	336
7	2017	7_2017	Urban industrial areas	4-6 weeks	1	336
7	2017	7_2017	Urban waste areas	4-6 weeks	6	336
7	2017	7_2017	Nesting area	6-8 weeks	229	336
7	2017	7_2017	Non-urban green areas	6-8 weeks	21	336
7	2017	7_2017	Non-urban water areas	6-8 weeks	6	336
7	2017	7_2017	Urban building areas	6-8 weeks	68	336
7	2017	7_2017	Urban green areas	6-8 weeks	8	336
7	2017	7_2017	Urban industrial areas	6-8 weeks	0	336
7	2017	7_2017	Urban waste areas	6-8 weeks	4	336
7	2017	7_2017	Nesting area	8-10 weeks	165	336
7	2017	7_2017	Non-urban green areas	8-10 weeks	36	336
7	2017	7_2017	Non-urban water areas	8-10 weeks	7	336
7	2017	7_2017	Urban building areas	8-10 weeks	106	336
7	2017	7_2017	Urban green areas	8-10 weeks	11	336
7	2017	7_2017	Urban industrial areas	8-10 weeks	1	336
7	2017	7_2017	Urban waste areas	8-10 weeks	9	336
7	2017	7_2017	Nesting area	pre-hatch 2-0 weeks	273	336
7	2017	7_2017	Non-urban green areas	pre-hatch 2-0 weeks	2	336
7	2017	7_2017	Non-urban water areas	pre-hatch 2-0 weeks	3	336
7	2017	7_2017	Urban building areas	pre-hatch 2-0 weeks	47	336
7	2017	7_2017	Urban green areas	pre-hatch 2-0 weeks	11	336
7	2017	7_2017	Urban industrial areas	pre-hatch 2-0 weeks	0	336
7	2017	7_2017	Urban waste areas	pre-hatch 2-0 weeks	0	336
7	2017	7_2017	Nesting area	pre-hatch 4-2 weeks	55	60
7	2017	7_2017	Non-urban green areas	pre-hatch 4-2 weeks	0	60
7	2017	7_2017	Non-urban water areas	pre-hatch 4-2 weeks	1	60
7	2017	7_2017	Urban building areas	pre-hatch 4-2 weeks	4	60
7	2017	7_2017	Urban green areas	pre-hatch 4-2 weeks	0	60
7	2017	7_2017	Urban industrial areas	pre-hatch 4-2 weeks	0	60
7	2017	7_2017	Urban waste areas	pre-hatch 4-2 weeks	0	60
8	2017	8_2017	Nesting area	0-2 weeks	209	336
8	2017	8_2017	Non-urban green areas	0-2 weeks	37	336
8	2017	8_2017	Non-urban water areas	0-2 weeks	8	336
8	2017	8_2017	Urban building areas	0-2 weeks	42	336
8	2017	8_2017	Urban green areas	0-2 weeks	28	336
8	2017	8_2017	Urban industrial areas	0-2 weeks	2	336
8	2017	8_2017	Urban waste areas	0-2 weeks	9	336
8	2017	8_2017	Nesting area	2-4 weeks	184	312
8	2017	8_2017	Non-urban green areas	2-4 weeks	34	312
8	2017	8_2017	Non-urban water areas	2-4 weeks	6	312
8	2017	8_2017	Urban building areas	2-4 weeks	42	312
8	2017	8_2017	Urban green areas	2-4 weeks	22	312
8	2017	8_2017	Urban industrial areas	2-4 weeks	2	312
8	2017	8_2017	Urban waste areas	2-4 weeks	24	312
8	2017	8_2017	Nesting area	pre-hatch 2-0 weeks	203	336
8	2017	8_2017	Non-urban green areas	pre-hatch 2-0 weeks	35	336
8	2017	8_2017	Non-urban water areas	pre-hatch 2-0 weeks	1	336
8	2017	8_2017	Urban building areas	pre-hatch 2-0 weeks	44	336
8	2017	8_2017	Urban green areas	pre-hatch 2-0 weeks	44	336
8	2017	8_2017	Urban industrial areas	pre-hatch 2-0 weeks	4	336
8	2017	8_2017	Urban waste areas	pre-hatch 2-0 weeks	4	336
8	2017	8_2017	Nesting area	pre-hatch 4-2 weeks	67	105
8	2017	8_2017	Non-urban green areas	pre-hatch 4-2 weeks	10	105
8	2017	8_2017	Non-urban water areas	pre-hatch 4-2 weeks	0	105
8	2017	8_2017	Urban building areas	pre-hatch 4-2 weeks	12	105
8	2017	8_2017	Urban green areas	pre-hatch 4-2 weeks	11	105
8	2017	8_2017	Urban industrial areas	pre-hatch 4-2 weeks	2	105
8	2017	8_2017	Urban waste areas	pre-hatch 4-2 weeks	0	105
9	2017	9_2017	Nesting area	0-2 weeks	240	336
9	2017	9_2017	Non-urban green areas	0-2 weeks	45	336
9	2017	9_2017	Non-urban water areas	0-2 weeks	7	336
9	2017	9_2017	Urban building areas	0-2 weeks	24	336
9	2017	9_2017	Urban green areas	0-2 weeks	19	336
9	2017	9_2017	Urban industrial areas	0-2 weeks	0	336
9	2017	9_2017	Urban waste areas	0-2 weeks	0	336
9	2017	9_2017	Nesting area	2-4 weeks	235	336
9	2017	9_2017	Non-urban green areas	2-4 weeks	23	336
9	2017	9_2017	Non-urban water areas	2-4 weeks	10	336
9	2017	9_2017	Urban building areas	2-4 weeks	48	336
9	2017	9_2017	Urban green areas	2-4 weeks	17	336
9	2017	9_2017	Urban industrial areas	2-4 weeks	2	336
9	2017	9_2017	Urban waste areas	2-4 weeks	0	336
9	2017	9_2017	Nesting area	pre-hatch 2-0 weeks	229	336
9	2017	9_2017	Non-urban green areas	pre-hatch 2-0 weeks	86	336
9	2017	9_2017	Non-urban water areas	pre-hatch 2-0 weeks	3	336
9	2017	9_2017	Urban building areas	pre-hatch 2-0 weeks	10	336
9	2017	9_2017	Urban green areas	pre-hatch 2-0 weeks	5	336
9	2017	9_2017	Urban industrial areas	pre-hatch 2-0 weeks	1	336
9	2017	9_2017	Urban waste areas	pre-hatch 2-0 weeks	2	336
9	2017	9_2017	Nesting area	pre-hatch 4-2 weeks	27	32
9	2017	9_2017	Non-urban green areas	pre-hatch 4-2 weeks	1	32
9	2017	9_2017	Non-urban water areas	pre-hatch 4-2 weeks	1	32
9	2017	9_2017	Urban building areas	pre-hatch 4-2 weeks	2	32
9	2017	9_2017	Urban green areas	pre-hatch 4-2 weeks	1	32
9	2017	9_2017	Urban industrial areas	pre-hatch 4-2 weeks	0	32
9	2017	9_2017	Urban waste areas	pre-hatch 4-2 weeks	0	32
10	2017	10_2017	Nesting area	pre-hatch 2-0 weeks	206	300
10	2017	10_2017	Non-urban green areas	pre-hatch 2-0 weeks	15	300
10	2017	10_2017	Non-urban water areas	pre-hatch 2-0 weeks	3	300
10	2017	10_2017	Urban building areas	pre-hatch 2-0 weeks	53	300
10	2017	10_2017	Urban green areas	pre-hatch 2-0 weeks	14	300
10	2017	10_2017	Urban industrial areas	pre-hatch 2-0 weeks	6	300
10	2017	10_2017	Urban waste areas	pre-hatch 2-0 weeks	2	300
11	2017	11_2017	Nesting area	pre-hatch 2-0 weeks	239	336
11	2017	11_2017	Non-urban green areas	pre-hatch 2-0 weeks	7	336
11	2017	11_2017	Non-urban water areas	pre-hatch 2-0 weeks	5	336
11	2017	11_2017	Urban building areas	pre-hatch 2-0 weeks	49	336
11	2017	11_2017	Urban green areas	pre-hatch 2-0 weeks	34	336
11	2017	11_2017	Urban industrial areas	pre-hatch 2-0 weeks	2	336
11	2017	11_2017	Urban waste areas	pre-hatch 2-0 weeks	0	336
11	2017	11_2017	Nesting area	pre-hatch 4-2 weeks	14	24
11	2017	11_2017	Non-urban green areas	pre-hatch 4-2 weeks	1	24
11	2017	11_2017	Non-urban water areas	pre-hatch 4-2 weeks	0	24
11	2017	11_2017	Urban building areas	pre-hatch 4-2 weeks	5	24
11	2017	11_2017	Urban green areas	pre-hatch 4-2 weeks	3	24
11	2017	11_2017	Urban industrial areas	pre-hatch 4-2 weeks	0	24
11	2017	11_2017	Urban waste areas	pre-hatch 4-2 weeks	0	24
12	2017	12_2017	Nesting area	0-2 weeks	252	336
12	2017	12_2017	Non-urban green areas	0-2 weeks	5	336
12	2017	12_2017	Non-urban water areas	0-2 weeks	4	336
12	2017	12_2017	Urban building areas	0-2 weeks	42	336
12	2017	12_2017	Urban green areas	0-2 weeks	32	336
12	2017	12_2017	Urban industrial areas	0-2 weeks	0	336
12	2017	12_2017	Urban waste areas	0-2 weeks	0	336
12	2017	12_2017	Nesting area	2-4 weeks	258	336
12	2017	12_2017	Non-urban green areas	2-4 weeks	3	336
12	2017	12_2017	Non-urban water areas	2-4 weeks	4	336
12	2017	12_2017	Urban building areas	2-4 weeks	44	336
12	2017	12_2017	Urban green areas	2-4 weeks	25	336
12	2017	12_2017	Urban industrial areas	2-4 weeks	0	336
12	2017	12_2017	Urban waste areas	2-4 weeks	0	336
12	2017	12_2017	Nesting area	4-6 weeks	259	336
12	2017	12_2017	Non-urban green areas	4-6 weeks	3	336
12	2017	12_2017	Non-urban water areas	4-6 weeks	4	336
12	2017	12_2017	Urban building areas	4-6 weeks	40	336
12	2017	12_2017	Urban green areas	4-6 weeks	30	336
12	2017	12_2017	Urban industrial areas	4-6 weeks	0	336
12	2017	12_2017	Urban waste areas	4-6 weeks	0	336
12	2017	12_2017	Nesting area	6-8 weeks	195	336
12	2017	12_2017	Non-urban green areas	6-8 weeks	5	336
12	2017	12_2017	Non-urban water areas	6-8 weeks	4	336
12	2017	12_2017	Urban building areas	6-8 weeks	80	336
12	2017	12_2017	Urban green areas	6-8 weeks	53	336
12	2017	12_2017	Urban industrial areas	6-8 weeks	0	336
12	2017	12_2017	Urban waste areas	6-8 weeks	0	336
12	2017	12_2017	Nesting area	8-10 weeks	157	333
12	2017	12_2017	Non-urban green areas	8-10 weeks	3	333
12	2017	12_2017	Non-urban water areas	8-10 weeks	5	333
12	2017	12_2017	Urban building areas	8-10 weeks	93	333
12	2017	12_2017	Urban green areas	8-10 weeks	59	333
12	2017	12_2017	Urban industrial areas	8-10 weeks	15	333
12	2017	12_2017	Urban waste areas	8-10 weeks	0	333
12	2017	12_2017	Nesting area	pre-hatch 2-0 weeks	261	297
12	2017	12_2017	Non-urban green areas	pre-hatch 2-0 weeks	3	297
12	2017	12_2017	Non-urban water areas	pre-hatch 2-0 weeks	2	297
12	2017	12_2017	Urban building areas	pre-hatch 2-0 weeks	22	297
12	2017	12_2017	Urban green areas	pre-hatch 2-0 weeks	10	297
12	2017	12_2017	Urban industrial areas	pre-hatch 2-0 weeks	0	297
12	2017	12_2017	Urban waste areas	pre-hatch 2-0 weeks	0	297
2	2018	2_2018	Nesting area	0-2 weeks	192	336
2	2018	2_2018	Non-urban green areas	0-2 weeks	21	336
2	2018	2_2018	Non-urban water areas	0-2 weeks	6	336
2	2018	2_2018	Urban building areas	0-2 weeks	62	336
2	2018	2_2018	Urban green areas	0-2 weeks	33	336
2	2018	2_2018	Urban industrial areas	0-2 weeks	6	336
2	2018	2_2018	Urban waste areas	0-2 weeks	15	336
2	2018	2_2018	Nesting area	2-4 weeks	112	144
2	2018	2_2018	Non-urban green areas	2-4 weeks	6	144
2	2018	2_2018	Non-urban water areas	2-4 weeks	2	144
2	2018	2_2018	Urban building areas	2-4 weeks	12	144
2	2018	2_2018	Urban green areas	2-4 weeks	3	144
2	2018	2_2018	Urban industrial areas	2-4 weeks	0	144
2	2018	2_2018	Urban waste areas	2-4 weeks	9	144
2	2018	2_2018	Nesting area	2 weeks before eggs	314	360
2	2018	2_2018	Non-urban green areas	2 weeks before eggs	13	360
2	2018	2_2018	Non-urban water areas	2 weeks before eggs	5	360
2	2018	2_2018	Urban building areas	2 weeks before eggs	17	360
2	2018	2_2018	Urban green areas	2 weeks before eggs	10	360
2	2018	2_2018	Urban industrial areas	2 weeks before eggs	2	360
2	2018	2_2018	Urban waste areas	2 weeks before eggs	0	360
2	2018	2_2018	Nesting area	pre-hatch 2-0 weeks	261	336
2	2018	2_2018	Non-urban green areas	pre-hatch 2-0 weeks	11	336
2	2018	2_2018	Non-urban water areas	pre-hatch 2-0 weeks	2	336
2	2018	2_2018	Urban building areas	pre-hatch 2-0 weeks	26	336
2	2018	2_2018	Urban green areas	pre-hatch 2-0 weeks	16	336
2	2018	2_2018	Urban industrial areas	pre-hatch 2-0 weeks	1	336
2	2018	2_2018	Urban waste areas	pre-hatch 2-0 weeks	19	336
2	2018	2_2018	Nesting area	pre-hatch 4-2 weeks	271	336
2	2018	2_2018	Non-urban green areas	pre-hatch 4-2 weeks	19	336
2	2018	2_2018	Non-urban water areas	pre-hatch 4-2 weeks	3	336
2	2018	2_2018	Urban building areas	pre-hatch 4-2 weeks	22	336
2	2018	2_2018	Urban green areas	pre-hatch 4-2 weeks	10	336
2	2018	2_2018	Urban industrial areas	pre-hatch 4-2 weeks	1	336
2	2018	2_2018	Urban waste areas	pre-hatch 4-2 weeks	11	336
3	2018	3_2018	Nesting area	0-2 weeks	198	336
3	2018	3_2018	Non-urban green areas	0-2 weeks	30	336
3	2018	3_2018	Non-urban water areas	0-2 weeks	3	336
3	2018	3_2018	Urban building areas	0-2 weeks	60	336
3	2018	3_2018	Urban green areas	0-2 weeks	34	336
3	2018	3_2018	Urban industrial areas	0-2 weeks	6	336
3	2018	3_2018	Urban waste areas	0-2 weeks	6	336
3	2018	3_2018	Nesting area	2-4 weeks	148	336
3	2018	3_2018	Non-urban green areas	2-4 weeks	25	336
3	2018	3_2018	Non-urban water areas	2-4 weeks	6	336
3	2018	3_2018	Urban building areas	2-4 weeks	86	336
3	2018	3_2018	Urban green areas	2-4 weeks	32	336
3	2018	3_2018	Urban industrial areas	2-4 weeks	9	336
3	2018	3_2018	Urban waste areas	2-4 weeks	30	336
3	2018	3_2018	Nesting area	2 weeks before eggs	238	271
3	2018	3_2018	Non-urban green areas	2 weeks before eggs	22	271
3	2018	3_2018	Non-urban water areas	2 weeks before eggs	1	271
3	2018	3_2018	Urban building areas	2 weeks before eggs	6	271
3	2018	3_2018	Urban green areas	2 weeks before eggs	3	271
3	2018	3_2018	Urban industrial areas	2 weeks before eggs	0	271
3	2018	3_2018	Urban waste areas	2 weeks before eggs	0	271
3	2018	3_2018	Nesting area	4-6 weeks	154	336
3	2018	3_2018	Non-urban green areas	4-6 weeks	14	336
3	2018	3_2018	Non-urban water areas	4-6 weeks	5	336
3	2018	3_2018	Urban building areas	4-6 weeks	74	336
3	2018	3_2018	Urban green areas	4-6 weeks	30	336
3	2018	3_2018	Urban industrial areas	4-6 weeks	11	336
3	2018	3_2018	Urban waste areas	4-6 weeks	48	336
3	2018	3_2018	Nesting area	6-8 weeks	149	336
3	2018	3_2018	Non-urban green areas	6-8 weeks	16	336
3	2018	3_2018	Non-urban water areas	6-8 weeks	8	336
3	2018	3_2018	Urban building areas	6-8 weeks	72	336
3	2018	3_2018	Urban green areas	6-8 weeks	41	336
3	2018	3_2018	Urban industrial areas	6-8 weeks	10	336
3	2018	3_2018	Urban waste areas	6-8 weeks	40	336
3	2018	3_2018	Nesting area	8-10 weeks	32	80
3	2018	3_2018	Non-urban green areas	8-10 weeks	14	80
3	2018	3_2018	Non-urban water areas	8-10 weeks	11	80
3	2018	3_2018	Urban building areas	8-10 weeks	5	80
3	2018	3_2018	Urban green areas	8-10 weeks	6	80
3	2018	3_2018	Urban industrial areas	8-10 weeks	0	80
3	2018	3_2018	Urban waste areas	8-10 weeks	13	80
3	2018	3_2018	Nesting area	pre-hatch 2-0 weeks	243	336
3	2018	3_2018	Non-urban green areas	pre-hatch 2-0 weeks	41	336
3	2018	3_2018	Non-urban water areas	pre-hatch 2-0 weeks	4	336
3	2018	3_2018	Urban building areas	pre-hatch 2-0 weeks	29	336
3	2018	3_2018	Urban green areas	pre-hatch 2-0 weeks	12	336
3	2018	3_2018	Urban industrial areas	pre-hatch 2-0 weeks	2	336
3	2018	3_2018	Urban waste areas	pre-hatch 2-0 weeks	5	336
3	2018	3_2018	Nesting area	pre-hatch 4-2 weeks	262	336
3	2018	3_2018	Non-urban green areas	pre-hatch 4-2 weeks	40	336
3	2018	3_2018	Non-urban water areas	pre-hatch 4-2 weeks	1	336
3	2018	3_2018	Urban building areas	pre-hatch 4-2 weeks	23	336
3	2018	3_2018	Urban green areas	pre-hatch 4-2 weeks	7	336
3	2018	3_2018	Urban industrial areas	pre-hatch 4-2 weeks	1	336
3	2018	3_2018	Urban waste areas	pre-hatch 4-2 weeks	2	336
6	2018	6_2018	Nesting area	pre-hatch 4-2 weeks	15	15
6	2018	6_2018	Non-urban green areas	pre-hatch 4-2 weeks	0	15
6	2018	6_2018	Non-urban water areas	pre-hatch 4-2 weeks	0	15
6	2018	6_2018	Urban building areas	pre-hatch 4-2 weeks	0	15
6	2018	6_2018	Urban green areas	pre-hatch 4-2 weeks	0	15
6	2018	6_2018	Urban industrial areas	pre-hatch 4-2 weeks	0	15
6	2018	6_2018	Urban waste areas	pre-hatch 4-2 weeks	0	15
7	2018	7_2018	Nesting area	0-2 weeks	254	336
7	2018	7_2018	Non-urban green areas	0-2 weeks	17	336
7	2018	7_2018	Non-urban water areas	0-2 weeks	3	336
7	2018	7_2018	Urban building areas	0-2 weeks	43	336
7	2018	7_2018	Urban green areas	0-2 weeks	17	336
7	2018	7_2018	Urban industrial areas	0-2 weeks	0	336
7	2018	7_2018	Urban waste areas	0-2 weeks	2	336
7	2018	7_2018	Nesting area	2-4 weeks	245	336
7	2018	7_2018	Non-urban green areas	2-4 weeks	17	336
7	2018	7_2018	Non-urban water areas	2-4 weeks	4	336
7	2018	7_2018	Urban building areas	2-4 weeks	57	336
7	2018	7_2018	Urban green areas	2-4 weeks	9	336
7	2018	7_2018	Urban industrial areas	2-4 weeks	2	336
7	2018	7_2018	Urban waste areas	2-4 weeks	1	336
7	2018	7_2018	Nesting area	2 weeks before eggs	281	360
7	2018	7_2018	Non-urban green areas	2 weeks before eggs	5	360
7	2018	7_2018	Non-urban water areas	2 weeks before eggs	6	360
7	2018	7_2018	Urban building areas	2 weeks before eggs	53	360
7	2018	7_2018	Urban green areas	2 weeks before eggs	15	360
7	2018	7_2018	Urban industrial areas	2 weeks before eggs	0	360
7	2018	7_2018	Urban waste areas	2 weeks before eggs	0	360
7	2018	7_2018	Nesting area	4-6 weeks	261	336
7	2018	7_2018	Non-urban green areas	4-6 weeks	5	336
7	2018	7_2018	Non-urban water areas	4-6 weeks	5	336
7	2018	7_2018	Urban building areas	4-6 weeks	55	336
7	2018	7_2018	Urban green areas	4-6 weeks	7	336
7	2018	7_2018	Urban industrial areas	4-6 weeks	0	336
7	2018	7_2018	Urban waste areas	4-6 weeks	2	336
7	2018	7_2018	Nesting area	6-8 weeks	240	336
7	2018	7_2018	Non-urban green areas	6-8 weeks	9	336
7	2018	7_2018	Non-urban water areas	6-8 weeks	5	336
7	2018	7_2018	Urban building areas	6-8 weeks	74	336
7	2018	7_2018	Urban green areas	6-8 weeks	7	336
7	2018	7_2018	Urban industrial areas	6-8 weeks	0	336
7	2018	7_2018	Urban waste areas	6-8 weeks	1	336
7	2018	7_2018	Nesting area	8-10 weeks	103	165
7	2018	7_2018	Non-urban green areas	8-10 weeks	9	165
7	2018	7_2018	Non-urban water areas	8-10 weeks	4	165
7	2018	7_2018	Urban building areas	8-10 weeks	39	165
7	2018	7_2018	Urban green areas	8-10 weeks	6	165
7	2018	7_2018	Urban industrial areas	8-10 weeks	0	165
7	2018	7_2018	Urban waste areas	8-10 weeks	4	165
7	2018	7_2018	Nesting area	pre-hatch 2-0 weeks	286	336
7	2018	7_2018	Non-urban green areas	pre-hatch 2-0 weeks	0	336
7	2018	7_2018	Non-urban water areas	pre-hatch 2-0 weeks	6	336
7	2018	7_2018	Urban building areas	pre-hatch 2-0 weeks	41	336
7	2018	7_2018	Urban green areas	pre-hatch 2-0 weeks	3	336
7	2018	7_2018	Urban industrial areas	pre-hatch 2-0 weeks	0	336
7	2018	7_2018	Urban waste areas	pre-hatch 2-0 weeks	1	336
7	2018	7_2018	Nesting area	pre-hatch 4-2 weeks	292	336
7	2018	7_2018	Non-urban green areas	pre-hatch 4-2 weeks	0	336
7	2018	7_2018	Non-urban water areas	pre-hatch 4-2 weeks	2	336
7	2018	7_2018	Urban building areas	pre-hatch 4-2 weeks	36	336
7	2018	7_2018	Urban green areas	pre-hatch 4-2 weeks	6	336
7	2018	7_2018	Urban industrial areas	pre-hatch 4-2 weeks	0	336
7	2018	7_2018	Urban waste areas	pre-hatch 4-2 weeks	0	336
9	2018	9_2018	Nesting area	0-2 weeks	223	336
9	2018	9_2018	Non-urban green areas	0-2 weeks	32	336
9	2018	9_2018	Non-urban water areas	0-2 weeks	5	336
9	2018	9_2018	Urban building areas	0-2 weeks	52	336
9	2018	9_2018	Urban green areas	0-2 weeks	22	336
9	2018	9_2018	Urban industrial areas	0-2 weeks	2	336
9	2018	9_2018	Urban waste areas	0-2 weeks	1	336
9	2018	9_2018	Nesting area	2-4 weeks	235	336
9	2018	9_2018	Non-urban green areas	2-4 weeks	13	336
9	2018	9_2018	Non-urban water areas	2-4 weeks	10	336
9	2018	9_2018	Urban building areas	2-4 weeks	59	336
9	2018	9_2018	Urban green areas	2-4 weeks	18	336
9	2018	9_2018	Urban industrial areas	2-4 weeks	1	336
9	2018	9_2018	Urban waste areas	2-4 weeks	1	336
9	2018	9_2018	Nesting area	2 weeks before eggs	232	360
9	2018	9_2018	Non-urban green areas	2 weeks before eggs	8	360
9	2018	9_2018	Non-urban water areas	2 weeks before eggs	7	360
9	2018	9_2018	Urban building areas	2 weeks before eggs	83	360
9	2018	9_2018	Urban green areas	2 weeks before eggs	29	360
9	2018	9_2018	Urban industrial areas	2 weeks before eggs	1	360
9	2018	9_2018	Urban waste areas	2 weeks before eggs	0	360
9	2018	9_2018	Nesting area	4-6 weeks	241	336
9	2018	9_2018	Non-urban green areas	4-6 weeks	34	336
9	2018	9_2018	Non-urban water areas	4-6 weeks	6	336
9	2018	9_2018	Urban building areas	4-6 weeks	36	336
9	2018	9_2018	Urban green areas	4-6 weeks	17	336
9	2018	9_2018	Urban industrial areas	4-6 weeks	1	336
9	2018	9_2018	Urban waste areas	4-6 weeks	0	336
9	2018	9_2018	Nesting area	6-8 weeks	171	260
9	2018	9_2018	Non-urban green areas	6-8 weeks	18	260
9	2018	9_2018	Non-urban water areas	6-8 weeks	5	260
9	2018	9_2018	Urban building areas	6-8 weeks	47	260
9	2018	9_2018	Urban green areas	6-8 weeks	19	260
9	2018	9_2018	Urban industrial areas	6-8 weeks	2	260
9	2018	9_2018	Urban waste areas	6-8 weeks	0	260
9	2018	9_2018	Nesting area	8-10 weeks	3	4
9	2018	9_2018	Non-urban green areas	8-10 weeks	0	4
9	2018	9_2018	Non-urban water areas	8-10 weeks	0	4
9	2018	9_2018	Urban building areas	8-10 weeks	1	4
9	2018	9_2018	Urban green areas	8-10 weeks	0	4
9	2018	9_2018	Urban industrial areas	8-10 weeks	0	4
9	2018	9_2018	Urban waste areas	8-10 weeks	0	4
9	2018	9_2018	Nesting area	pre-hatch 2-0 weeks	264	336
9	2018	9_2018	Non-urban green areas	pre-hatch 2-0 weeks	18	336
9	2018	9_2018	Non-urban water areas	pre-hatch 2-0 weeks	6	336
9	2018	9_2018	Urban building areas	pre-hatch 2-0 weeks	33	336
9	2018	9_2018	Urban green areas	pre-hatch 2-0 weeks	9	336
9	2018	9_2018	Urban industrial areas	pre-hatch 2-0 weeks	4	336
9	2018	9_2018	Urban waste areas	pre-hatch 2-0 weeks	1	336
9	2018	9_2018	Nesting area	pre-hatch 4-2 weeks	289	336
9	2018	9_2018	Non-urban green areas	pre-hatch 4-2 weeks	24	336
9	2018	9_2018	Non-urban water areas	pre-hatch 4-2 weeks	7	336
9	2018	9_2018	Urban building areas	pre-hatch 4-2 weeks	14	336
9	2018	9_2018	Urban green areas	pre-hatch 4-2 weeks	2	336
9	2018	9_2018	Urban industrial areas	pre-hatch 4-2 weeks	1	336
9	2018	9_2018	Urban waste areas	pre-hatch 4-2 weeks	0	336
10	2018	10_2018	Nesting area	0-2 weeks	238	336
10	2018	10_2018	Non-urban green areas	0-2 weeks	38	336
10	2018	10_2018	Non-urban water areas	0-2 weeks	4	336
10	2018	10_2018	Urban building areas	0-2 weeks	39	336
10	2018	10_2018	Urban green areas	0-2 weeks	9	336
10	2018	10_2018	Urban industrial areas	0-2 weeks	4	336
10	2018	10_2018	Urban waste areas	0-2 weeks	3	336
10	2018	10_2018	Nesting area	2-4 weeks	229	336
10	2018	10_2018	Non-urban green areas	2-4 weeks	40	336
10	2018	10_2018	Non-urban water areas	2-4 weeks	6	336
10	2018	10_2018	Urban building areas	2-4 weeks	44	336
10	2018	10_2018	Urban green areas	2-4 weeks	7	336
10	2018	10_2018	Urban industrial areas	2-4 weeks	0	336
10	2018	10_2018	Urban waste areas	2-4 weeks	9	336
10	2018	10_2018	Nesting area	2 weeks before eggs	301	360
10	2018	10_2018	Non-urban green areas	2 weeks before eggs	13	360
10	2018	10_2018	Non-urban water areas	2 weeks before eggs	4	360
10	2018	10_2018	Urban building areas	2 weeks before eggs	30	360
10	2018	10_2018	Urban green areas	2 weeks before eggs	7	360
10	2018	10_2018	Urban industrial areas	2 weeks before eggs	1	360
10	2018	10_2018	Urban waste areas	2 weeks before eggs	3	360
10	2018	10_2018	Nesting area	4-6 weeks	248	336
10	2018	10_2018	Non-urban green areas	4-6 weeks	17	336
10	2018	10_2018	Non-urban water areas	4-6 weeks	13	336
10	2018	10_2018	Urban building areas	4-6 weeks	49	336
10	2018	10_2018	Urban green areas	4-6 weeks	2	336
10	2018	10_2018	Urban industrial areas	4-6 weeks	2	336
10	2018	10_2018	Urban waste areas	4-6 weeks	4	336
10	2018	10_2018	Nesting area	6-8 weeks	211	336
10	2018	10_2018	Non-urban green areas	6-8 weeks	33	336
10	2018	10_2018	Non-urban water areas	6-8 weeks	4	336
10	2018	10_2018	Urban building areas	6-8 weeks	75	336
10	2018	10_2018	Urban green areas	6-8 weeks	7	336
10	2018	10_2018	Urban industrial areas	6-8 weeks	1	336
10	2018	10_2018	Urban waste areas	6-8 weeks	5	336
10	2018	10_2018	Nesting area	8-10 weeks	74	139
10	2018	10_2018	Non-urban green areas	8-10 weeks	19	139
10	2018	10_2018	Non-urban water areas	8-10 weeks	4	139
10	2018	10_2018	Urban building areas	8-10 weeks	36	139
10	2018	10_2018	Urban green areas	8-10 weeks	4	139
10	2018	10_2018	Urban industrial areas	8-10 weeks	0	139
10	2018	10_2018	Urban waste areas	8-10 weeks	2	139
10	2018	10_2018	Nesting area	pre-hatch 2-0 weeks	257	336
10	2018	10_2018	Non-urban green areas	pre-hatch 2-0 weeks	34	336
10	2018	10_2018	Non-urban water areas	pre-hatch 2-0 weeks	4	336
10	2018	10_2018	Urban building areas	pre-hatch 2-0 weeks	24	336
10	2018	10_2018	Urban green areas	pre-hatch 2-0 weeks	4	336
10	2018	10_2018	Urban industrial areas	pre-hatch 2-0 weeks	3	336
10	2018	10_2018	Urban waste areas	pre-hatch 2-0 weeks	9	336
10	2018	10_2018	Nesting area	pre-hatch 4-2 weeks	314	336
10	2018	10_2018	Non-urban green areas	pre-hatch 4-2 weeks	6	336
10	2018	10_2018	Non-urban water areas	pre-hatch 4-2 weeks	1	336
10	2018	10_2018	Urban building areas	pre-hatch 4-2 weeks	12	336
10	2018	10_2018	Urban green areas	pre-hatch 4-2 weeks	2	336
10	2018	10_2018	Urban industrial areas	pre-hatch 4-2 weeks	0	336
10	2018	10_2018	Urban waste areas	pre-hatch 4-2 weeks	1	336
11	2018	11_2018	Nesting area	0-2 weeks	224	332
11	2018	11_2018	Non-urban green areas	0-2 weeks	22	332
11	2018	11_2018	Non-urban water areas	0-2 weeks	4	332
11	2018	11_2018	Urban building areas	0-2 weeks	48	332
11	2018	11_2018	Urban green areas	0-2 weeks	32	332
11	2018	11_2018	Urban industrial areas	0-2 weeks	2	332
11	2018	11_2018	Urban waste areas	0-2 weeks	0	332
11	2018	11_2018	Nesting area	2 weeks before eggs	318	360
11	2018	11_2018	Non-urban green areas	2 weeks before eggs	4	360
11	2018	11_2018	Non-urban water areas	2 weeks before eggs	9	360
11	2018	11_2018	Urban building areas	2 weeks before eggs	18	360
11	2018	11_2018	Urban green areas	2 weeks before eggs	10	360
11	2018	11_2018	Urban industrial areas	2 weeks before eggs	1	360
11	2018	11_2018	Urban waste areas	2 weeks before eggs	0	360
11	2018	11_2018	Nesting area	pre-hatch 2-0 weeks	260	336
11	2018	11_2018	Non-urban green areas	pre-hatch 2-0 weeks	3	336
11	2018	11_2018	Non-urban water areas	pre-hatch 2-0 weeks	2	336
11	2018	11_2018	Urban building areas	pre-hatch 2-0 weeks	39	336
11	2018	11_2018	Urban green areas	pre-hatch 2-0 weeks	30	336
11	2018	11_2018	Urban industrial areas	pre-hatch 2-0 weeks	1	336
11	2018	11_2018	Urban waste areas	pre-hatch 2-0 weeks	1	336
11	2018	11_2018	Nesting area	pre-hatch 4-2 weeks	250	336
11	2018	11_2018	Non-urban green areas	pre-hatch 4-2 weeks	18	336
11	2018	11_2018	Non-urban water areas	pre-hatch 4-2 weeks	2	336
11	2018	11_2018	Urban building areas	pre-hatch 4-2 weeks	40	336
11	2018	11_2018	Urban green areas	pre-hatch 4-2 weeks	24	336
11	2018	11_2018	Urban industrial areas	pre-hatch 4-2 weeks	1	336
11	2018	11_2018	Urban waste areas	pre-hatch 4-2 weeks	1	336
12	2018	12_2018	Nesting area	0-2 weeks	219	336
12	2018	12_2018	Non-urban green areas	0-2 weeks	8	336
12	2018	12_2018	Non-urban water areas	0-2 weeks	6	336
12	2018	12_2018	Urban building areas	0-2 weeks	62	336
12	2018	12_2018	Urban green areas	0-2 weeks	40	336
12	2018	12_2018	Urban industrial areas	0-2 weeks	0	336
12	2018	12_2018	Urban waste areas	0-2 weeks	0	336
12	2018	12_2018	Nesting area	2-4 weeks	236	336
12	2018	12_2018	Non-urban green areas	2-4 weeks	0	336
12	2018	12_2018	Non-urban water areas	2-4 weeks	6	336
12	2018	12_2018	Urban building areas	2-4 weeks	60	336
12	2018	12_2018	Urban green areas	2-4 weeks	31	336
12	2018	12_2018	Urban industrial areas	2-4 weeks	2	336
12	2018	12_2018	Urban waste areas	2-4 weeks	1	336
12	2018	12_2018	Nesting area	2 weeks before eggs	334	360
12	2018	12_2018	Non-urban green areas	2 weeks before eggs	11	360
12	2018	12_2018	Non-urban water areas	2 weeks before eggs	2	360
12	2018	12_2018	Urban building areas	2 weeks before eggs	8	360
12	2018	12_2018	Urban green areas	2 weeks before eggs	5	360
12	2018	12_2018	Urban industrial areas	2 weeks before eggs	0	360
12	2018	12_2018	Urban waste areas	2 weeks before eggs	0	360
12	2018	12_2018	Nesting area	4-6 weeks	266	336
12	2018	12_2018	Non-urban green areas	4-6 weeks	2	336
12	2018	12_2018	Non-urban water areas	4-6 weeks	4	336
12	2018	12_2018	Urban building areas	4-6 weeks	41	336
12	2018	12_2018	Urban green areas	4-6 weeks	21	336
12	2018	12_2018	Urban industrial areas	4-6 weeks	1	336
12	2018	12_2018	Urban waste areas	4-6 weeks	1	336
12	2018	12_2018	Nesting area	6-8 weeks	165	250
12	2018	12_2018	Non-urban green areas	6-8 weeks	2	250
12	2018	12_2018	Non-urban water areas	6-8 weeks	4	250
12	2018	12_2018	Urban building areas	6-8 weeks	48	250
12	2018	12_2018	Urban green areas	6-8 weeks	30	250
12	2018	12_2018	Urban industrial areas	6-8 weeks	1	250
12	2018	12_2018	Urban waste areas	6-8 weeks	0	250
12	2018	12_2018	Nesting area	8-10 weeks	2	5
12	2018	12_2018	Non-urban green areas	8-10 weeks	0	5
12	2018	12_2018	Non-urban water areas	8-10 weeks	0	5
12	2018	12_2018	Urban building areas	8-10 weeks	2	5
12	2018	12_2018	Urban green areas	8-10 weeks	1	5
12	2018	12_2018	Urban industrial areas	8-10 weeks	0	5
12	2018	12_2018	Urban waste areas	8-10 weeks	0	5
12	2018	12_2018	Nesting area	pre-hatch 2-0 weeks	267	336
12	2018	12_2018	Non-urban green areas	pre-hatch 2-0 weeks	8	336
12	2018	12_2018	Non-urban water areas	pre-hatch 2-0 weeks	5	336
12	2018	12_2018	Urban building areas	pre-hatch 2-0 weeks	32	336
12	2018	12_2018	Urban green areas	pre-hatch 2-0 weeks	22	336
12	2018	12_2018	Urban industrial areas	pre-hatch 2-0 weeks	1	336
12	2018	12_2018	Urban waste areas	pre-hatch 2-0 weeks	0	336
12	2018	12_2018	Nesting area	pre-hatch 4-2 weeks	300	336
12	2018	12_2018	Non-urban green areas	pre-hatch 4-2 weeks	0	336
12	2018	12_2018	Non-urban water areas	pre-hatch 4-2 weeks	2	336
12	2018	12_2018	Urban building areas	pre-hatch 4-2 weeks	28	336
12	2018	12_2018	Urban green areas	pre-hatch 4-2 weeks	6	336
12	2018	12_2018	Urban industrial areas	pre-hatch 4-2 weeks	0	336
12	2018	12_2018	Urban waste areas	pre-hatch 4-2 weeks	0	336
