# Supplementary material for: Habitat use of urban-nesting lesser black-backed gulls during the breeding season
Source: Sci Rep. 2019 Jul 19;9:10527. doi: 10.1038/s41598-019-46890-6 (PMC6642139; doi:10.1038/s41598-019-46890-6)
Supplement: Supplementary file 3 — Dataset 2 [file 41598_2019_46890_MOESM3_ESM.csv]

id	year	idYear	behaviour	habitat	breedingPhase	duration	totalDuration
2	2016	2_2016	Flight	Nesting area	0-2 weeks	5	311
2	2016	2_2016	Flight	Non-urban green areas	0-2 weeks	9	311
2	2016	2_2016	Flight	Non-urban water areas	0-2 weeks	1	311
2	2016	2_2016	Flight	Urban building areas	0-2 weeks	31	311
2	2016	2_2016	Flight	Urban green areas	0-2 weeks	5	311
2	2016	2_2016	Flight	Urban industrial areas	0-2 weeks	0	311
2	2016	2_2016	Flight	Urban waste areas	0-2 weeks	3	311
2	2016	2_2016	SitStanding	Nesting area	0-2 weeks	203	311
2	2016	2_2016	SitStanding	Non-urban green areas	0-2 weeks	3	311
2	2016	2_2016	SitStanding	Non-urban water areas	0-2 weeks	0	311
2	2016	2_2016	SitStanding	Urban building areas	0-2 weeks	2	311
2	2016	2_2016	SitStanding	Urban green areas	0-2 weeks	6	311
2	2016	2_2016	SitStanding	Urban industrial areas	0-2 weeks	0	311
2	2016	2_2016	SitStanding	Urban waste areas	0-2 weeks	6	311
2	2016	2_2016	Walking	Nesting area	0-2 weeks	14	311
2	2016	2_2016	Walking	Non-urban green areas	0-2 weeks	8	311
2	2016	2_2016	Walking	Non-urban water areas	0-2 weeks	0	311
2	2016	2_2016	Walking	Urban building areas	0-2 weeks	0	311
2	2016	2_2016	Walking	Urban green areas	0-2 weeks	8	311
2	2016	2_2016	Walking	Urban industrial areas	0-2 weeks	1	311
2	2016	2_2016	Walking	Urban waste areas	0-2 weeks	4	311
2	2016	2_2016	Flight	Nesting area	2-4 weeks	6	333
2	2016	2_2016	Flight	Non-urban green areas	2-4 weeks	13	333
2	2016	2_2016	Flight	Non-urban water areas	2-4 weeks	0	333
2	2016	2_2016	Flight	Urban building areas	2-4 weeks	40	333
2	2016	2_2016	Flight	Urban green areas	2-4 weeks	9	333
2	2016	2_2016	Flight	Urban industrial areas	2-4 weeks	3	333
2	2016	2_2016	Flight	Urban waste areas	2-4 weeks	14	333
2	2016	2_2016	SitStanding	Nesting area	2-4 weeks	161	333
2	2016	2_2016	SitStanding	Non-urban green areas	2-4 weeks	7	333
2	2016	2_2016	SitStanding	Non-urban water areas	2-4 weeks	1	333
2	2016	2_2016	SitStanding	Urban building areas	2-4 weeks	7	333
2	2016	2_2016	SitStanding	Urban green areas	2-4 weeks	8	333
2	2016	2_2016	SitStanding	Urban industrial areas	2-4 weeks	1	333
2	2016	2_2016	SitStanding	Urban waste areas	2-4 weeks	17	333
2	2016	2_2016	Walking	Nesting area	2-4 weeks	17	333
2	2016	2_2016	Walking	Non-urban green areas	2-4 weeks	9	333
2	2016	2_2016	Walking	Non-urban water areas	2-4 weeks	2	333
2	2016	2_2016	Walking	Urban building areas	2-4 weeks	1	333
2	2016	2_2016	Walking	Urban green areas	2-4 weeks	7	333
2	2016	2_2016	Walking	Urban industrial areas	2-4 weeks	1	333
2	2016	2_2016	Walking	Urban waste areas	2-4 weeks	8	333
2	2016	2_2016	Flight	Nesting area	4-6 weeks	8	333
2	2016	2_2016	Flight	Non-urban green areas	4-6 weeks	13	333
2	2016	2_2016	Flight	Non-urban water areas	4-6 weeks	3	333
2	2016	2_2016	Flight	Urban building areas	4-6 weeks	38	333
2	2016	2_2016	Flight	Urban green areas	4-6 weeks	10	333
2	2016	2_2016	Flight	Urban industrial areas	4-6 weeks	1	333
2	2016	2_2016	Flight	Urban waste areas	4-6 weeks	16	333
2	2016	2_2016	SitStanding	Nesting area	4-6 weeks	162	333
2	2016	2_2016	SitStanding	Non-urban green areas	4-6 weeks	5	333
2	2016	2_2016	SitStanding	Non-urban water areas	4-6 weeks	0	333
2	2016	2_2016	SitStanding	Urban building areas	4-6 weeks	12	333
2	2016	2_2016	SitStanding	Urban green areas	4-6 weeks	3	333
2	2016	2_2016	SitStanding	Urban industrial areas	4-6 weeks	1	333
2	2016	2_2016	SitStanding	Urban waste areas	4-6 weeks	16	333
2	2016	2_2016	Walking	Nesting area	4-6 weeks	16	333
2	2016	2_2016	Walking	Non-urban green areas	4-6 weeks	6	333
2	2016	2_2016	Walking	Non-urban water areas	4-6 weeks	1	333
2	2016	2_2016	Walking	Urban building areas	4-6 weeks	3	333
2	2016	2_2016	Walking	Urban green areas	4-6 weeks	6	333
2	2016	2_2016	Walking	Urban industrial areas	4-6 weeks	1	333
2	2016	2_2016	Walking	Urban waste areas	4-6 weeks	12	333
2	2016	2_2016	Flight	Nesting area	6-8 weeks	4	317
2	2016	2_2016	Flight	Non-urban green areas	6-8 weeks	8	317
2	2016	2_2016	Flight	Non-urban water areas	6-8 weeks	1	317
2	2016	2_2016	Flight	Urban building areas	6-8 weeks	30	317
2	2016	2_2016	Flight	Urban green areas	6-8 weeks	6	317
2	2016	2_2016	Flight	Urban industrial areas	6-8 weeks	2	317
2	2016	2_2016	Flight	Urban waste areas	6-8 weeks	9	317
2	2016	2_2016	SitStanding	Nesting area	6-8 weeks	158	317
2	2016	2_2016	SitStanding	Non-urban green areas	6-8 weeks	13	317
2	2016	2_2016	SitStanding	Non-urban water areas	6-8 weeks	2	317
2	2016	2_2016	SitStanding	Urban building areas	6-8 weeks	21	317
2	2016	2_2016	SitStanding	Urban green areas	6-8 weeks	5	317
2	2016	2_2016	SitStanding	Urban industrial areas	6-8 weeks	4	317
2	2016	2_2016	SitStanding	Urban waste areas	6-8 weeks	13	317
2	2016	2_2016	Walking	Nesting area	6-8 weeks	13	317
2	2016	2_2016	Walking	Non-urban green areas	6-8 weeks	12	317
2	2016	2_2016	Walking	Non-urban water areas	6-8 weeks	0	317
2	2016	2_2016	Walking	Urban building areas	6-8 weeks	2	317
2	2016	2_2016	Walking	Urban green areas	6-8 weeks	4	317
2	2016	2_2016	Walking	Urban industrial areas	6-8 weeks	4	317
2	2016	2_2016	Walking	Urban waste areas	6-8 weeks	7	317
2	2016	2_2016	Flight	Nesting area	8-10 weeks	3	320
2	2016	2_2016	Flight	Non-urban green areas	8-10 weeks	23	320
2	2016	2_2016	Flight	Non-urban water areas	8-10 weeks	4	320
2	2016	2_2016	Flight	Urban building areas	8-10 weeks	10	320
2	2016	2_2016	Flight	Urban green areas	8-10 weeks	4	320
2	2016	2_2016	Flight	Urban industrial areas	8-10 weeks	3	320
2	2016	2_2016	Flight	Urban waste areas	8-10 weeks	9	320
2	2016	2_2016	SitStanding	Nesting area	8-10 weeks	139	320
2	2016	2_2016	SitStanding	Non-urban green areas	8-10 weeks	34	320
2	2016	2_2016	SitStanding	Non-urban water areas	8-10 weeks	14	320
2	2016	2_2016	SitStanding	Urban building areas	8-10 weeks	8	320
2	2016	2_2016	SitStanding	Urban green areas	8-10 weeks	5	320
2	2016	2_2016	SitStanding	Urban industrial areas	8-10 weeks	10	320
2	2016	2_2016	SitStanding	Urban waste areas	8-10 weeks	29	320
2	2016	2_2016	Walking	Nesting area	8-10 weeks	7	320
2	2016	2_2016	Walking	Non-urban green areas	8-10 weeks	11	320
2	2016	2_2016	Walking	Non-urban water areas	8-10 weeks	0	320
2	2016	2_2016	Walking	Urban building areas	8-10 weeks	2	320
2	2016	2_2016	Walking	Urban green areas	8-10 weeks	1	320
2	2016	2_2016	Walking	Urban industrial areas	8-10 weeks	3	320
2	2016	2_2016	Walking	Urban waste areas	8-10 weeks	4	320
2	2016	2_2016	Flight	Nesting area	pre-hatch 2-0 weeks	0	162
2	2016	2_2016	Flight	Non-urban green areas	pre-hatch 2-0 weeks	6	162
2	2016	2_2016	Flight	Non-urban water areas	pre-hatch 2-0 weeks	0	162
2	2016	2_2016	Flight	Urban building areas	pre-hatch 2-0 weeks	5	162
2	2016	2_2016	Flight	Urban green areas	pre-hatch 2-0 weeks	2	162
2	2016	2_2016	Flight	Urban industrial areas	pre-hatch 2-0 weeks	2	162
2	2016	2_2016	Flight	Urban waste areas	pre-hatch 2-0 weeks	5	162
2	2016	2_2016	SitStanding	Nesting area	pre-hatch 2-0 weeks	109	162
2	2016	2_2016	SitStanding	Non-urban green areas	pre-hatch 2-0 weeks	9	162
2	2016	2_2016	SitStanding	Non-urban water areas	pre-hatch 2-0 weeks	0	162
2	2016	2_2016	SitStanding	Urban building areas	pre-hatch 2-0 weeks	0	162
2	2016	2_2016	SitStanding	Urban green areas	pre-hatch 2-0 weeks	0	162
2	2016	2_2016	SitStanding	Urban industrial areas	pre-hatch 2-0 weeks	0	162
2	2016	2_2016	SitStanding	Urban waste areas	pre-hatch 2-0 weeks	6	162
2	2016	2_2016	Walking	Nesting area	pre-hatch 2-0 weeks	3	162
2	2016	2_2016	Walking	Non-urban green areas	pre-hatch 2-0 weeks	8	162
2	2016	2_2016	Walking	Non-urban water areas	pre-hatch 2-0 weeks	1	162
2	2016	2_2016	Walking	Urban building areas	pre-hatch 2-0 weeks	0	162
2	2016	2_2016	Walking	Urban green areas	pre-hatch 2-0 weeks	3	162
2	2016	2_2016	Walking	Urban industrial areas	pre-hatch 2-0 weeks	0	162
2	2016	2_2016	Walking	Urban waste areas	pre-hatch 2-0 weeks	2	162
3	2016	3_2016	Flight	Nesting area	0-2 weeks	11	330
3	2016	3_2016	Flight	Non-urban green areas	0-2 weeks	20	330
3	2016	3_2016	Flight	Non-urban water areas	0-2 weeks	2	330
3	2016	3_2016	Flight	Urban building areas	0-2 weeks	38	330
3	2016	3_2016	Flight	Urban green areas	0-2 weeks	10	330
3	2016	3_2016	Flight	Urban industrial areas	0-2 weeks	2	330
3	2016	3_2016	Flight	Urban waste areas	0-2 weeks	1	330
3	2016	3_2016	SitStanding	Nesting area	0-2 weeks	180	330
3	2016	3_2016	SitStanding	Non-urban green areas	0-2 weeks	1	330
3	2016	3_2016	SitStanding	Non-urban water areas	0-2 weeks	0	330
3	2016	3_2016	SitStanding	Urban building areas	0-2 weeks	9	330
3	2016	3_2016	SitStanding	Urban green areas	0-2 weeks	6	330
3	2016	3_2016	SitStanding	Urban industrial areas	0-2 weeks	0	330
3	2016	3_2016	SitStanding	Urban waste areas	0-2 weeks	7	330
3	2016	3_2016	Walking	Nesting area	0-2 weeks	10	330
3	2016	3_2016	Walking	Non-urban green areas	0-2 weeks	19	330
3	2016	3_2016	Walking	Non-urban water areas	0-2 weeks	0	330
3	2016	3_2016	Walking	Urban building areas	0-2 weeks	3	330
3	2016	3_2016	Walking	Urban green areas	0-2 weeks	12	330
3	2016	3_2016	Walking	Urban industrial areas	0-2 weeks	0	330
3	2016	3_2016	Walking	Urban waste areas	0-2 weeks	0	330
3	2016	3_2016	Flight	Nesting area	2-4 weeks	12	330
3	2016	3_2016	Flight	Non-urban green areas	2-4 weeks	11	330
3	2016	3_2016	Flight	Non-urban water areas	2-4 weeks	2	330
3	2016	3_2016	Flight	Urban building areas	2-4 weeks	55	330
3	2016	3_2016	Flight	Urban green areas	2-4 weeks	15	330
3	2016	3_2016	Flight	Urban industrial areas	2-4 weeks	2	330
3	2016	3_2016	Flight	Urban waste areas	2-4 weeks	8	330
3	2016	3_2016	SitStanding	Nesting area	2-4 weeks	119	330
3	2016	3_2016	SitStanding	Non-urban green areas	2-4 weeks	2	330
3	2016	3_2016	SitStanding	Non-urban water areas	2-4 weeks	1	330
3	2016	3_2016	SitStanding	Urban building areas	2-4 weeks	9	330
3	2016	3_2016	SitStanding	Urban green areas	2-4 weeks	13	330
3	2016	3_2016	SitStanding	Urban industrial areas	2-4 weeks	2	330
3	2016	3_2016	SitStanding	Urban waste areas	2-4 weeks	16	330
3	2016	3_2016	Walking	Nesting area	2-4 weeks	13	330
3	2016	3_2016	Walking	Non-urban green areas	2-4 weeks	16	330
3	2016	3_2016	Walking	Non-urban water areas	2-4 weeks	1	330
3	2016	3_2016	Walking	Urban building areas	2-4 weeks	2	330
3	2016	3_2016	Walking	Urban green areas	2-4 weeks	25	330
3	2016	3_2016	Walking	Urban industrial areas	2-4 weeks	2	330
3	2016	3_2016	Walking	Urban waste areas	2-4 weeks	3	330
3	2016	3_2016	Flight	Nesting area	4-6 weeks	7	335
3	2016	3_2016	Flight	Non-urban green areas	4-6 weeks	11	335
3	2016	3_2016	Flight	Non-urban water areas	4-6 weeks	1	335
3	2016	3_2016	Flight	Urban building areas	4-6 weeks	43	335
3	2016	3_2016	Flight	Urban green areas	4-6 weeks	11	335
3	2016	3_2016	Flight	Urban industrial areas	4-6 weeks	1	335
3	2016	3_2016	Flight	Urban waste areas	4-6 weeks	8	335
3	2016	3_2016	SitStanding	Nesting area	4-6 weeks	119	335
3	2016	3_2016	SitStanding	Non-urban green areas	4-6 weeks	4	335
3	2016	3_2016	SitStanding	Non-urban water areas	4-6 weeks	1	335
3	2016	3_2016	SitStanding	Urban building areas	4-6 weeks	11	335
3	2016	3_2016	SitStanding	Urban green areas	4-6 weeks	14	335
3	2016	3_2016	SitStanding	Urban industrial areas	4-6 weeks	2	335
3	2016	3_2016	SitStanding	Urban waste areas	4-6 weeks	41	335
3	2016	3_2016	Walking	Nesting area	4-6 weeks	14	335
3	2016	3_2016	Walking	Non-urban green areas	4-6 weeks	22	335
3	2016	3_2016	Walking	Non-urban water areas	4-6 weeks	1	335
3	2016	3_2016	Walking	Urban building areas	4-6 weeks	6	335
3	2016	3_2016	Walking	Urban green areas	4-6 weeks	13	335
3	2016	3_2016	Walking	Urban industrial areas	4-6 weeks	2	335
3	2016	3_2016	Walking	Urban waste areas	4-6 weeks	5	335
3	2016	3_2016	Flight	Nesting area	6-8 weeks	3	113
3	2016	3_2016	Flight	Non-urban green areas	6-8 weeks	5	113
3	2016	3_2016	Flight	Non-urban water areas	6-8 weeks	1	113
3	2016	3_2016	Flight	Urban building areas	6-8 weeks	19	113
3	2016	3_2016	Flight	Urban green areas	6-8 weeks	4	113
3	2016	3_2016	Flight	Urban industrial areas	6-8 weeks	1	113
3	2016	3_2016	Flight	Urban waste areas	6-8 weeks	3	113
3	2016	3_2016	SitStanding	Nesting area	6-8 weeks	42	113
3	2016	3_2016	SitStanding	Non-urban green areas	6-8 weeks	0	113
3	2016	3_2016	SitStanding	Non-urban water areas	6-8 weeks	0	113
3	2016	3_2016	SitStanding	Urban building areas	6-8 weeks	4	113
3	2016	3_2016	SitStanding	Urban green areas	6-8 weeks	2	113
3	2016	3_2016	SitStanding	Urban industrial areas	6-8 weeks	3	113
3	2016	3_2016	SitStanding	Urban waste areas	6-8 weeks	16	113
3	2016	3_2016	Walking	Nesting area	6-8 weeks	5	113
3	2016	3_2016	Walking	Non-urban green areas	6-8 weeks	3	113
3	2016	3_2016	Walking	Non-urban water areas	6-8 weeks	0	113
3	2016	3_2016	Walking	Urban building areas	6-8 weeks	0	113
3	2016	3_2016	Walking	Urban green areas	6-8 weeks	3	113
3	2016	3_2016	Walking	Urban industrial areas	6-8 weeks	1	113
3	2016	3_2016	Walking	Urban waste areas	6-8 weeks	0	113
3	2016	3_2016	Flight	Nesting area	8-10 weeks	1	247
3	2016	3_2016	Flight	Non-urban green areas	8-10 weeks	18	247
3	2016	3_2016	Flight	Non-urban water areas	8-10 weeks	1	247
3	2016	3_2016	Flight	Urban building areas	8-10 weeks	12	247
3	2016	3_2016	Flight	Urban green areas	8-10 weeks	6	247
3	2016	3_2016	Flight	Urban industrial areas	8-10 weeks	6	247
3	2016	3_2016	Flight	Urban waste areas	8-10 weeks	3	247
3	2016	3_2016	SitStanding	Nesting area	8-10 weeks	49	247
3	2016	3_2016	SitStanding	Non-urban green areas	8-10 weeks	26	247
3	2016	3_2016	SitStanding	Non-urban water areas	8-10 weeks	0	247
3	2016	3_2016	SitStanding	Urban building areas	8-10 weeks	14	247
3	2016	3_2016	SitStanding	Urban green areas	8-10 weeks	18	247
3	2016	3_2016	SitStanding	Urban industrial areas	8-10 weeks	47	247
3	2016	3_2016	SitStanding	Urban waste areas	8-10 weeks	23	247
3	2016	3_2016	Walking	Nesting area	8-10 weeks	2	247
3	2016	3_2016	Walking	Non-urban green areas	8-10 weeks	11	247
3	2016	3_2016	Walking	Non-urban water areas	8-10 weeks	0	247
3	2016	3_2016	Walking	Urban building areas	8-10 weeks	1	247
3	2016	3_2016	Walking	Urban green areas	8-10 weeks	3	247
3	2016	3_2016	Walking	Urban industrial areas	8-10 weeks	6	247
3	2016	3_2016	Walking	Urban waste areas	8-10 weeks	3	247
3	2016	3_2016	Flight	Nesting area	pre-hatch 2-0 weeks	0	15
3	2016	3_2016	Flight	Non-urban green areas	pre-hatch 2-0 weeks	0	15
3	2016	3_2016	Flight	Non-urban water areas	pre-hatch 2-0 weeks	0	15
3	2016	3_2016	Flight	Urban building areas	pre-hatch 2-0 weeks	2	15
3	2016	3_2016	Flight	Urban green areas	pre-hatch 2-0 weeks	0	15
3	2016	3_2016	Flight	Urban industrial areas	pre-hatch 2-0 weeks	0	15
3	2016	3_2016	Flight	Urban waste areas	pre-hatch 2-0 weeks	0	15
3	2016	3_2016	SitStanding	Nesting area	pre-hatch 2-0 weeks	4	15
3	2016	3_2016	SitStanding	Non-urban green areas	pre-hatch 2-0 weeks	1	15
3	2016	3_2016	SitStanding	Non-urban water areas	pre-hatch 2-0 weeks	0	15
3	2016	3_2016	SitStanding	Urban building areas	pre-hatch 2-0 weeks	0	15
3	2016	3_2016	SitStanding	Urban green areas	pre-hatch 2-0 weeks	1	15
3	2016	3_2016	SitStanding	Urban industrial areas	pre-hatch 2-0 weeks	0	15
3	2016	3_2016	SitStanding	Urban waste areas	pre-hatch 2-0 weeks	2	15
3	2016	3_2016	Walking	Nesting area	pre-hatch 2-0 weeks	0	15
3	2016	3_2016	Walking	Non-urban green areas	pre-hatch 2-0 weeks	4	15
3	2016	3_2016	Walking	Non-urban water areas	pre-hatch 2-0 weeks	0	15
3	2016	3_2016	Walking	Urban building areas	pre-hatch 2-0 weeks	1	15
3	2016	3_2016	Walking	Urban green areas	pre-hatch 2-0 weeks	0	15
3	2016	3_2016	Walking	Urban industrial areas	pre-hatch 2-0 weeks	0	15
3	2016	3_2016	Walking	Urban waste areas	pre-hatch 2-0 weeks	0	15
4	2016	4_2016	Flight	Nesting area	pre-hatch 2-0 weeks	4	295
4	2016	4_2016	Flight	Non-urban green areas	pre-hatch 2-0 weeks	7	295
4	2016	4_2016	Flight	Non-urban water areas	pre-hatch 2-0 weeks	1	295
4	2016	4_2016	Flight	Urban building areas	pre-hatch 2-0 weeks	1	295
4	2016	4_2016	Flight	Urban green areas	pre-hatch 2-0 weeks	1	295
4	2016	4_2016	Flight	Urban industrial areas	pre-hatch 2-0 weeks	0	295
4	2016	4_2016	Flight	Urban waste areas	pre-hatch 2-0 weeks	1	295
4	2016	4_2016	SitStanding	Nesting area	pre-hatch 2-0 weeks	243	295
4	2016	4_2016	SitStanding	Non-urban green areas	pre-hatch 2-0 weeks	6	295
4	2016	4_2016	SitStanding	Non-urban water areas	pre-hatch 2-0 weeks	0	295
4	2016	4_2016	SitStanding	Urban building areas	pre-hatch 2-0 weeks	3	295
4	2016	4_2016	SitStanding	Urban green areas	pre-hatch 2-0 weeks	0	295
4	2016	4_2016	SitStanding	Urban industrial areas	pre-hatch 2-0 weeks	1	295
4	2016	4_2016	SitStanding	Urban waste areas	pre-hatch 2-0 weeks	1	295
4	2016	4_2016	Walking	Nesting area	pre-hatch 2-0 weeks	13	295
4	2016	4_2016	Walking	Non-urban green areas	pre-hatch 2-0 weeks	9	295
4	2016	4_2016	Walking	Non-urban water areas	pre-hatch 2-0 weeks	0	295
4	2016	4_2016	Walking	Urban building areas	pre-hatch 2-0 weeks	0	295
4	2016	4_2016	Walking	Urban green areas	pre-hatch 2-0 weeks	1	295
4	2016	4_2016	Walking	Urban industrial areas	pre-hatch 2-0 weeks	0	295
4	2016	4_2016	Walking	Urban waste areas	pre-hatch 2-0 weeks	0	295
4	2016	4_2016	Flight	Nesting area	pre-hatch 4-2 weeks	4	98
4	2016	4_2016	Flight	Non-urban green areas	pre-hatch 4-2 weeks	6	98
4	2016	4_2016	Flight	Non-urban water areas	pre-hatch 4-2 weeks	0	98
4	2016	4_2016	Flight	Urban building areas	pre-hatch 4-2 weeks	4	98
4	2016	4_2016	Flight	Urban green areas	pre-hatch 4-2 weeks	1	98
4	2016	4_2016	Flight	Urban industrial areas	pre-hatch 4-2 weeks	1	98
4	2016	4_2016	Flight	Urban waste areas	pre-hatch 4-2 weeks	2	98
4	2016	4_2016	SitStanding	Nesting area	pre-hatch 4-2 weeks	60	98
4	2016	4_2016	SitStanding	Non-urban green areas	pre-hatch 4-2 weeks	5	98
4	2016	4_2016	SitStanding	Non-urban water areas	pre-hatch 4-2 weeks	0	98
4	2016	4_2016	SitStanding	Urban building areas	pre-hatch 4-2 weeks	0	98
4	2016	4_2016	SitStanding	Urban green areas	pre-hatch 4-2 weeks	0	98
4	2016	4_2016	SitStanding	Urban industrial areas	pre-hatch 4-2 weeks	0	98
4	2016	4_2016	SitStanding	Urban waste areas	pre-hatch 4-2 weeks	4	98
4	2016	4_2016	Walking	Nesting area	pre-hatch 4-2 weeks	3	98
4	2016	4_2016	Walking	Non-urban green areas	pre-hatch 4-2 weeks	5	98
4	2016	4_2016	Walking	Non-urban water areas	pre-hatch 4-2 weeks	0	98
4	2016	4_2016	Walking	Urban building areas	pre-hatch 4-2 weeks	0	98
4	2016	4_2016	Walking	Urban green areas	pre-hatch 4-2 weeks	0	98
4	2016	4_2016	Walking	Urban industrial areas	pre-hatch 4-2 weeks	0	98
4	2016	4_2016	Walking	Urban waste areas	pre-hatch 4-2 weeks	1	98
5	2016	5_2016	Flight	Nesting area	0-2 weeks	3	119
5	2016	5_2016	Flight	Non-urban green areas	0-2 weeks	0	119
5	2016	5_2016	Flight	Non-urban water areas	0-2 weeks	0	119
5	2016	5_2016	Flight	Urban building areas	0-2 weeks	14	119
5	2016	5_2016	Flight	Urban green areas	0-2 weeks	2	119
5	2016	5_2016	Flight	Urban industrial areas	0-2 weeks	0	119
5	2016	5_2016	Flight	Urban waste areas	0-2 weeks	0	119
5	2016	5_2016	SitStanding	Nesting area	0-2 weeks	81	119
5	2016	5_2016	SitStanding	Non-urban green areas	0-2 weeks	0	119
5	2016	5_2016	SitStanding	Non-urban water areas	0-2 weeks	0	119
5	2016	5_2016	SitStanding	Urban building areas	0-2 weeks	8	119
5	2016	5_2016	SitStanding	Urban green areas	0-2 weeks	0	119
5	2016	5_2016	SitStanding	Urban industrial areas	0-2 weeks	1	119
5	2016	5_2016	SitStanding	Urban waste areas	0-2 weeks	0	119
5	2016	5_2016	Walking	Nesting area	0-2 weeks	4	119
5	2016	5_2016	Walking	Non-urban green areas	0-2 weeks	3	119
5	2016	5_2016	Walking	Non-urban water areas	0-2 weeks	0	119
5	2016	5_2016	Walking	Urban building areas	0-2 weeks	0	119
5	2016	5_2016	Walking	Urban green areas	0-2 weeks	2	119
5	2016	5_2016	Walking	Urban industrial areas	0-2 weeks	0	119
5	2016	5_2016	Walking	Urban waste areas	0-2 weeks	0	119
5	2016	5_2016	Flight	Nesting area	pre-hatch 2-0 weeks	5	141
5	2016	5_2016	Flight	Non-urban green areas	pre-hatch 2-0 weeks	3	141
5	2016	5_2016	Flight	Non-urban water areas	pre-hatch 2-0 weeks	2	141
5	2016	5_2016	Flight	Urban building areas	pre-hatch 2-0 weeks	9	141
5	2016	5_2016	Flight	Urban green areas	pre-hatch 2-0 weeks	2	141
5	2016	5_2016	Flight	Urban industrial areas	pre-hatch 2-0 weeks	0	141
5	2016	5_2016	Flight	Urban waste areas	pre-hatch 2-0 weeks	0	141
5	2016	5_2016	SitStanding	Nesting area	pre-hatch 2-0 weeks	83	141
5	2016	5_2016	SitStanding	Non-urban green areas	pre-hatch 2-0 weeks	5	141
5	2016	5_2016	SitStanding	Non-urban water areas	pre-hatch 2-0 weeks	1	141
5	2016	5_2016	SitStanding	Urban building areas	pre-hatch 2-0 weeks	17	141
5	2016	5_2016	SitStanding	Urban green areas	pre-hatch 2-0 weeks	1	141
5	2016	5_2016	SitStanding	Urban industrial areas	pre-hatch 2-0 weeks	4	141
5	2016	5_2016	SitStanding	Urban waste areas	pre-hatch 2-0 weeks	0	141
5	2016	5_2016	Walking	Nesting area	pre-hatch 2-0 weeks	1	141
5	2016	5_2016	Walking	Non-urban green areas	pre-hatch 2-0 weeks	5	141
5	2016	5_2016	Walking	Non-urban water areas	pre-hatch 2-0 weeks	1	141
5	2016	5_2016	Walking	Urban building areas	pre-hatch 2-0 weeks	1	141
5	2016	5_2016	Walking	Urban green areas	pre-hatch 2-0 weeks	2	141
5	2016	5_2016	Walking	Urban industrial areas	pre-hatch 2-0 weeks	0	141
5	2016	5_2016	Walking	Urban waste areas	pre-hatch 2-0 weeks	0	141
2	2017	2_2017	Flight	Nesting area	0-2 weeks	0	165
2	2017	2_2017	Flight	Non-urban green areas	0-2 weeks	3	165
2	2017	2_2017	Flight	Non-urban water areas	0-2 weeks	1	165
2	2017	2_2017	Flight	Urban building areas	0-2 weeks	15	165
2	2017	2_2017	Flight	Urban green areas	0-2 weeks	5	165
2	2017	2_2017	Flight	Urban industrial areas	0-2 weeks	0	165
2	2017	2_2017	Flight	Urban waste areas	0-2 weeks	3	165
2	2017	2_2017	SitStanding	Nesting area	0-2 weeks	108	165
2	2017	2_2017	SitStanding	Non-urban green areas	0-2 weeks	0	165
2	2017	2_2017	SitStanding	Non-urban water areas	0-2 weeks	2	165
2	2017	2_2017	SitStanding	Urban building areas	0-2 weeks	1	165
2	2017	2_2017	SitStanding	Urban green areas	0-2 weeks	4	165
2	2017	2_2017	SitStanding	Urban industrial areas	0-2 weeks	1	165
2	2017	2_2017	SitStanding	Urban waste areas	0-2 weeks	4	165
2	2017	2_2017	Walking	Nesting area	0-2 weeks	13	165
2	2017	2_2017	Walking	Non-urban green areas	0-2 weeks	0	165
2	2017	2_2017	Walking	Non-urban water areas	0-2 weeks	1	165
2	2017	2_2017	Walking	Urban building areas	0-2 weeks	0	165
2	2017	2_2017	Walking	Urban green areas	0-2 weeks	2	165
2	2017	2_2017	Walking	Urban industrial areas	0-2 weeks	0	165
2	2017	2_2017	Walking	Urban waste areas	0-2 weeks	0	165
2	2017	2_2017	Flight	Nesting area	2 weeks before eggs	4	351
2	2017	2_2017	Flight	Non-urban green areas	2 weeks before eggs	6	351
2	2017	2_2017	Flight	Non-urban water areas	2 weeks before eggs	0	351
2	2017	2_2017	Flight	Urban building areas	2 weeks before eggs	6	351
2	2017	2_2017	Flight	Urban green areas	2 weeks before eggs	2	351
2	2017	2_2017	Flight	Urban industrial areas	2 weeks before eggs	2	351
2	2017	2_2017	Flight	Urban waste areas	2 weeks before eggs	0	351
2	2017	2_2017	SitStanding	Nesting area	2 weeks before eggs	278	351
2	2017	2_2017	SitStanding	Non-urban green areas	2 weeks before eggs	2	351
2	2017	2_2017	SitStanding	Non-urban water areas	2 weeks before eggs	0	351
2	2017	2_2017	SitStanding	Urban building areas	2 weeks before eggs	1	351
2	2017	2_2017	SitStanding	Urban green areas	2 weeks before eggs	6	351
2	2017	2_2017	SitStanding	Urban industrial areas	2 weeks before eggs	0	351
2	2017	2_2017	SitStanding	Urban waste areas	2 weeks before eggs	0	351
2	2017	2_2017	Walking	Nesting area	2 weeks before eggs	28	351
2	2017	2_2017	Walking	Non-urban green areas	2 weeks before eggs	6	351
2	2017	2_2017	Walking	Non-urban water areas	2 weeks before eggs	1	351
2	2017	2_2017	Walking	Urban building areas	2 weeks before eggs	1	351
2	2017	2_2017	Walking	Urban green areas	2 weeks before eggs	7	351
2	2017	2_2017	Walking	Urban industrial areas	2 weeks before eggs	0	351
2	2017	2_2017	Walking	Urban waste areas	2 weeks before eggs	0	351
2	2017	2_2017	Flight	Nesting area	pre-hatch 2-0 weeks	4	328
2	2017	2_2017	Flight	Non-urban green areas	pre-hatch 2-0 weeks	3	328
2	2017	2_2017	Flight	Non-urban water areas	pre-hatch 2-0 weeks	2	328
2	2017	2_2017	Flight	Urban building areas	pre-hatch 2-0 weeks	17	328
2	2017	2_2017	Flight	Urban green areas	pre-hatch 2-0 weeks	10	328
2	2017	2_2017	Flight	Urban industrial areas	pre-hatch 2-0 weeks	0	328
2	2017	2_2017	Flight	Urban waste areas	pre-hatch 2-0 weeks	5	328
2	2017	2_2017	SitStanding	Nesting area	pre-hatch 2-0 weeks	233	328
2	2017	2_2017	SitStanding	Non-urban green areas	pre-hatch 2-0 weeks	0	328
2	2017	2_2017	SitStanding	Non-urban water areas	pre-hatch 2-0 weeks	2	328
2	2017	2_2017	SitStanding	Urban building areas	pre-hatch 2-0 weeks	5	328
2	2017	2_2017	SitStanding	Urban green areas	pre-hatch 2-0 weeks	7	328
2	2017	2_2017	SitStanding	Urban industrial areas	pre-hatch 2-0 weeks	1	328
2	2017	2_2017	SitStanding	Urban waste areas	pre-hatch 2-0 weeks	14	328
2	2017	2_2017	Walking	Nesting area	pre-hatch 2-0 weeks	10	328
2	2017	2_2017	Walking	Non-urban green areas	pre-hatch 2-0 weeks	1	328
2	2017	2_2017	Walking	Non-urban water areas	pre-hatch 2-0 weeks	0	328
2	2017	2_2017	Walking	Urban building areas	pre-hatch 2-0 weeks	0	328
2	2017	2_2017	Walking	Urban green areas	pre-hatch 2-0 weeks	10	328
2	2017	2_2017	Walking	Urban industrial areas	pre-hatch 2-0 weeks	0	328
2	2017	2_2017	Walking	Urban waste areas	pre-hatch 2-0 weeks	3	328
2	2017	2_2017	Flight	Nesting area	pre-hatch 4-2 weeks	2	328
2	2017	2_2017	Flight	Non-urban green areas	pre-hatch 4-2 weeks	9	328
2	2017	2_2017	Flight	Non-urban water areas	pre-hatch 4-2 weeks	2	328
2	2017	2_2017	Flight	Urban building areas	pre-hatch 4-2 weeks	11	328
2	2017	2_2017	Flight	Urban green areas	pre-hatch 4-2 weeks	3	328
2	2017	2_2017	Flight	Urban industrial areas	pre-hatch 4-2 weeks	0	328
2	2017	2_2017	Flight	Urban waste areas	pre-hatch 4-2 weeks	5	328
2	2017	2_2017	SitStanding	Nesting area	pre-hatch 4-2 weeks	234	328
2	2017	2_2017	SitStanding	Non-urban green areas	pre-hatch 4-2 weeks	9	328
2	2017	2_2017	SitStanding	Non-urban water areas	pre-hatch 4-2 weeks	0	328
2	2017	2_2017	SitStanding	Urban building areas	pre-hatch 4-2 weeks	2	328
2	2017	2_2017	SitStanding	Urban green areas	pre-hatch 4-2 weeks	4	328
2	2017	2_2017	SitStanding	Urban industrial areas	pre-hatch 4-2 weeks	4	328
2	2017	2_2017	SitStanding	Urban waste areas	pre-hatch 4-2 weeks	18	328
2	2017	2_2017	Walking	Nesting area	pre-hatch 4-2 weeks	9	328
2	2017	2_2017	Walking	Non-urban green areas	pre-hatch 4-2 weeks	5	328
2	2017	2_2017	Walking	Non-urban water areas	pre-hatch 4-2 weeks	0	328
2	2017	2_2017	Walking	Urban building areas	pre-hatch 4-2 weeks	1	328
2	2017	2_2017	Walking	Urban green areas	pre-hatch 4-2 weeks	6	328
2	2017	2_2017	Walking	Urban industrial areas	pre-hatch 4-2 weeks	1	328
2	2017	2_2017	Walking	Urban waste areas	pre-hatch 4-2 weeks	3	328
3	2017	3_2017	Flight	Nesting area	0-2 weeks	3	328
3	2017	3_2017	Flight	Non-urban green areas	0-2 weeks	12	328
3	2017	3_2017	Flight	Non-urban water areas	0-2 weeks	2	328
3	2017	3_2017	Flight	Urban building areas	0-2 weeks	27	328
3	2017	3_2017	Flight	Urban green areas	0-2 weeks	13	328
3	2017	3_2017	Flight	Urban industrial areas	0-2 weeks	0	328
3	2017	3_2017	Flight	Urban waste areas	0-2 weeks	5	328
3	2017	3_2017	SitStanding	Nesting area	0-2 weeks	178	328
3	2017	3_2017	SitStanding	Non-urban green areas	0-2 weeks	0	328
3	2017	3_2017	SitStanding	Non-urban water areas	0-2 weeks	0	328
3	2017	3_2017	SitStanding	Urban building areas	0-2 weeks	5	328
3	2017	3_2017	SitStanding	Urban green areas	0-2 weeks	6	328
3	2017	3_2017	SitStanding	Urban industrial areas	0-2 weeks	4	328
3	2017	3_2017	SitStanding	Urban waste areas	0-2 weeks	15	328
3	2017	3_2017	Walking	Nesting area	0-2 weeks	20	328
3	2017	3_2017	Walking	Non-urban green areas	0-2 weeks	13	328
3	2017	3_2017	Walking	Non-urban water areas	0-2 weeks	1	328
3	2017	3_2017	Walking	Urban building areas	0-2 weeks	1	328
3	2017	3_2017	Walking	Urban green areas	0-2 weeks	18	328
3	2017	3_2017	Walking	Urban industrial areas	0-2 weeks	1	328
3	2017	3_2017	Walking	Urban waste areas	0-2 weeks	2	328
3	2017	3_2017	Flight	Nesting area	2-4 weeks	6	330
3	2017	3_2017	Flight	Non-urban green areas	2-4 weeks	15	330
3	2017	3_2017	Flight	Non-urban water areas	2-4 weeks	5	330
3	2017	3_2017	Flight	Urban building areas	2-4 weeks	54	330
3	2017	3_2017	Flight	Urban green areas	2-4 weeks	10	330
3	2017	3_2017	Flight	Urban industrial areas	2-4 weeks	2	330
3	2017	3_2017	Flight	Urban waste areas	2-4 weeks	7	330
3	2017	3_2017	SitStanding	Nesting area	2-4 weeks	145	330
3	2017	3_2017	SitStanding	Non-urban green areas	2-4 weeks	1	330
3	2017	3_2017	SitStanding	Non-urban water areas	2-4 weeks	0	330
3	2017	3_2017	SitStanding	Urban building areas	2-4 weeks	7	330
3	2017	3_2017	SitStanding	Urban green areas	2-4 weeks	5	330
3	2017	3_2017	SitStanding	Urban industrial areas	2-4 weeks	0	330
3	2017	3_2017	SitStanding	Urban waste areas	2-4 weeks	31	330
3	2017	3_2017	Walking	Nesting area	2-4 weeks	7	330
3	2017	3_2017	Walking	Non-urban green areas	2-4 weeks	9	330
3	2017	3_2017	Walking	Non-urban water areas	2-4 weeks	3	330
3	2017	3_2017	Walking	Urban building areas	2-4 weeks	2	330
3	2017	3_2017	Walking	Urban green areas	2-4 weeks	12	330
3	2017	3_2017	Walking	Urban industrial areas	2-4 weeks	3	330
3	2017	3_2017	Walking	Urban waste areas	2-4 weeks	5	330
3	2017	3_2017	Flight	Nesting area	2 weeks before eggs	8	359
3	2017	3_2017	Flight	Non-urban green areas	2 weeks before eggs	8	359
3	2017	3_2017	Flight	Non-urban water areas	2 weeks before eggs	1	359
3	2017	3_2017	Flight	Urban building areas	2 weeks before eggs	8	359
3	2017	3_2017	Flight	Urban green areas	2 weeks before eggs	2	359
3	2017	3_2017	Flight	Urban industrial areas	2 weeks before eggs	1	359
3	2017	3_2017	Flight	Urban waste areas	2 weeks before eggs	1	359
3	2017	3_2017	SitStanding	Nesting area	2 weeks before eggs	274	359
3	2017	3_2017	SitStanding	Non-urban green areas	2 weeks before eggs	5	359
3	2017	3_2017	SitStanding	Non-urban water areas	2 weeks before eggs	2	359
3	2017	3_2017	SitStanding	Urban building areas	2 weeks before eggs	2	359
3	2017	3_2017	SitStanding	Urban green areas	2 weeks before eggs	2	359
3	2017	3_2017	SitStanding	Urban industrial areas	2 weeks before eggs	0	359
3	2017	3_2017	SitStanding	Urban waste areas	2 weeks before eggs	1	359
3	2017	3_2017	Walking	Nesting area	2 weeks before eggs	23	359
3	2017	3_2017	Walking	Non-urban green areas	2 weeks before eggs	17	359
3	2017	3_2017	Walking	Non-urban water areas	2 weeks before eggs	0	359
3	2017	3_2017	Walking	Urban building areas	2 weeks before eggs	0	359
3	2017	3_2017	Walking	Urban green areas	2 weeks before eggs	5	359
3	2017	3_2017	Walking	Urban industrial areas	2 weeks before eggs	1	359
3	2017	3_2017	Walking	Urban waste areas	2 weeks before eggs	0	359
3	2017	3_2017	Flight	Nesting area	4-6 weeks	2	332
3	2017	3_2017	Flight	Non-urban green areas	4-6 weeks	5	332
3	2017	3_2017	Flight	Non-urban water areas	4-6 weeks	1	332
3	2017	3_2017	Flight	Urban building areas	4-6 weeks	43	332
3	2017	3_2017	Flight	Urban green areas	4-6 weeks	11	332
3	2017	3_2017	Flight	Urban industrial areas	4-6 weeks	2	332
3	2017	3_2017	Flight	Urban waste areas	4-6 weeks	8	332
3	2017	3_2017	SitStanding	Nesting area	4-6 weeks	131	332
3	2017	3_2017	SitStanding	Non-urban green areas	4-6 weeks	5	332
3	2017	3_2017	SitStanding	Non-urban water areas	4-6 weeks	1	332
3	2017	3_2017	SitStanding	Urban building areas	4-6 weeks	12	332
3	2017	3_2017	SitStanding	Urban green areas	4-6 weeks	9	332
3	2017	3_2017	SitStanding	Urban industrial areas	4-6 weeks	5	332
3	2017	3_2017	SitStanding	Urban waste areas	4-6 weeks	38	332
3	2017	3_2017	Walking	Nesting area	4-6 weeks	17	332
3	2017	3_2017	Walking	Non-urban green areas	4-6 weeks	10	332
3	2017	3_2017	Walking	Non-urban water areas	4-6 weeks	3	332
3	2017	3_2017	Walking	Urban building areas	4-6 weeks	4	332
3	2017	3_2017	Walking	Urban green areas	4-6 weeks	16	332
3	2017	3_2017	Walking	Urban industrial areas	4-6 weeks	5	332
3	2017	3_2017	Walking	Urban waste areas	4-6 weeks	5	332
3	2017	3_2017	Flight	Nesting area	6-8 weeks	1	330
3	2017	3_2017	Flight	Non-urban green areas	6-8 weeks	15	330
3	2017	3_2017	Flight	Non-urban water areas	6-8 weeks	2	330
3	2017	3_2017	Flight	Urban building areas	6-8 weeks	54	330
3	2017	3_2017	Flight	Urban green areas	6-8 weeks	11	330
3	2017	3_2017	Flight	Urban industrial areas	6-8 weeks	3	330
3	2017	3_2017	Flight	Urban waste areas	6-8 weeks	7	330
3	2017	3_2017	SitStanding	Nesting area	6-8 weeks	107	330
3	2017	3_2017	SitStanding	Non-urban green areas	6-8 weeks	13	330
3	2017	3_2017	SitStanding	Non-urban water areas	6-8 weeks	0	330
3	2017	3_2017	SitStanding	Urban building areas	6-8 weeks	16	330
3	2017	3_2017	SitStanding	Urban green areas	6-8 weeks	9	330
3	2017	3_2017	SitStanding	Urban industrial areas	6-8 weeks	10	330
3	2017	3_2017	SitStanding	Urban waste areas	6-8 weeks	31	330
3	2017	3_2017	Walking	Nesting area	6-8 weeks	15	330
3	2017	3_2017	Walking	Non-urban green areas	6-8 weeks	9	330
3	2017	3_2017	Walking	Non-urban water areas	6-8 weeks	1	330
3	2017	3_2017	Walking	Urban building areas	6-8 weeks	3	330
3	2017	3_2017	Walking	Urban green areas	6-8 weeks	17	330
3	2017	3_2017	Walking	Urban industrial areas	6-8 weeks	0	330
3	2017	3_2017	Walking	Urban waste areas	6-8 weeks	5	330
3	2017	3_2017	Flight	Nesting area	8-10 weeks	4	313
3	2017	3_2017	Flight	Non-urban green areas	8-10 weeks	27	313
3	2017	3_2017	Flight	Non-urban water areas	8-10 weeks	0	313
3	2017	3_2017	Flight	Urban building areas	8-10 weeks	23	313
3	2017	3_2017	Flight	Urban green areas	8-10 weeks	6	313
3	2017	3_2017	Flight	Urban industrial areas	8-10 weeks	1	313
3	2017	3_2017	Flight	Urban waste areas	8-10 weeks	5	313
3	2017	3_2017	SitStanding	Nesting area	8-10 weeks	98	313
3	2017	3_2017	SitStanding	Non-urban green areas	8-10 weeks	54	313
3	2017	3_2017	SitStanding	Non-urban water areas	8-10 weeks	0	313
3	2017	3_2017	SitStanding	Urban building areas	8-10 weeks	20	313
3	2017	3_2017	SitStanding	Urban green areas	8-10 weeks	7	313
3	2017	3_2017	SitStanding	Urban industrial areas	8-10 weeks	6	313
3	2017	3_2017	SitStanding	Urban waste areas	8-10 weeks	12	313
3	2017	3_2017	Walking	Nesting area	8-10 weeks	7	313
3	2017	3_2017	Walking	Non-urban green areas	8-10 weeks	24	313
3	2017	3_2017	Walking	Non-urban water areas	8-10 weeks	1	313
3	2017	3_2017	Walking	Urban building areas	8-10 weeks	3	313
3	2017	3_2017	Walking	Urban green areas	8-10 weeks	8	313
3	2017	3_2017	Walking	Urban industrial areas	8-10 weeks	1	313
3	2017	3_2017	Walking	Urban waste areas	8-10 weeks	5	313
3	2017	3_2017	Flight	Nesting area	pre-hatch 2-0 weeks	3	326
3	2017	3_2017	Flight	Non-urban green areas	pre-hatch 2-0 weeks	2	326
3	2017	3_2017	Flight	Non-urban water areas	pre-hatch 2-0 weeks	1	326
3	2017	3_2017	Flight	Urban building areas	pre-hatch 2-0 weeks	13	326
3	2017	3_2017	Flight	Urban green areas	pre-hatch 2-0 weeks	2	326
3	2017	3_2017	Flight	Urban industrial areas	pre-hatch 2-0 weeks	0	326
3	2017	3_2017	Flight	Urban waste areas	pre-hatch 2-0 weeks	3	326
3	2017	3_2017	SitStanding	Nesting area	pre-hatch 2-0 weeks	239	326
3	2017	3_2017	SitStanding	Non-urban green areas	pre-hatch 2-0 weeks	4	326
3	2017	3_2017	SitStanding	Non-urban water areas	pre-hatch 2-0 weeks	0	326
3	2017	3_2017	SitStanding	Urban building areas	pre-hatch 2-0 weeks	8	326
3	2017	3_2017	SitStanding	Urban green areas	pre-hatch 2-0 weeks	6	326
3	2017	3_2017	SitStanding	Urban industrial areas	pre-hatch 2-0 weeks	4	326
3	2017	3_2017	SitStanding	Urban waste areas	pre-hatch 2-0 weeks	16	326
3	2017	3_2017	Walking	Nesting area	pre-hatch 2-0 weeks	4	326
3	2017	3_2017	Walking	Non-urban green areas	pre-hatch 2-0 weeks	7	326
3	2017	3_2017	Walking	Non-urban water areas	pre-hatch 2-0 weeks	0	326
3	2017	3_2017	Walking	Urban building areas	pre-hatch 2-0 weeks	1	326
3	2017	3_2017	Walking	Urban green areas	pre-hatch 2-0 weeks	6	326
3	2017	3_2017	Walking	Urban industrial areas	pre-hatch 2-0 weeks	0	326
3	2017	3_2017	Walking	Urban waste areas	pre-hatch 2-0 weeks	5	326
3	2017	3_2017	Flight	Nesting area	pre-hatch 4-2 weeks	4	327
3	2017	3_2017	Flight	Non-urban green areas	pre-hatch 4-2 weeks	8	327
3	2017	3_2017	Flight	Non-urban water areas	pre-hatch 4-2 weeks	0	327
3	2017	3_2017	Flight	Urban building areas	pre-hatch 4-2 weeks	10	327
3	2017	3_2017	Flight	Urban green areas	pre-hatch 4-2 weeks	4	327
3	2017	3_2017	Flight	Urban industrial areas	pre-hatch 4-2 weeks	0	327
3	2017	3_2017	Flight	Urban waste areas	pre-hatch 4-2 weeks	0	327
3	2017	3_2017	SitStanding	Nesting area	pre-hatch 4-2 weeks	261	327
3	2017	3_2017	SitStanding	Non-urban green areas	pre-hatch 4-2 weeks	5	327
3	2017	3_2017	SitStanding	Non-urban water areas	pre-hatch 4-2 weeks	0	327
3	2017	3_2017	SitStanding	Urban building areas	pre-hatch 4-2 weeks	2	327
3	2017	3_2017	SitStanding	Urban green areas	pre-hatch 4-2 weeks	0	327
3	2017	3_2017	SitStanding	Urban industrial areas	pre-hatch 4-2 weeks	1	327
3	2017	3_2017	SitStanding	Urban waste areas	pre-hatch 4-2 weeks	2	327
3	2017	3_2017	Walking	Nesting area	pre-hatch 4-2 weeks	15	327
3	2017	3_2017	Walking	Non-urban green areas	pre-hatch 4-2 weeks	12	327
3	2017	3_2017	Walking	Non-urban water areas	pre-hatch 4-2 weeks	1	327
3	2017	3_2017	Walking	Urban building areas	pre-hatch 4-2 weeks	0	327
3	2017	3_2017	Walking	Urban green areas	pre-hatch 4-2 weeks	1	327
3	2017	3_2017	Walking	Urban industrial areas	pre-hatch 4-2 weeks	1	327
3	2017	3_2017	Walking	Urban waste areas	pre-hatch 4-2 weeks	0	327
6	2017	6_2017	Flight	Nesting area	0-2 weeks	2	333
6	2017	6_2017	Flight	Non-urban green areas	0-2 weeks	35	333
6	2017	6_2017	Flight	Non-urban water areas	0-2 weeks	3	333
6	2017	6_2017	Flight	Urban building areas	0-2 weeks	25	333
6	2017	6_2017	Flight	Urban green areas	0-2 weeks	8	333
6	2017	6_2017	Flight	Urban industrial areas	0-2 weeks	0	333
6	2017	6_2017	Flight	Urban waste areas	0-2 weeks	0	333
6	2017	6_2017	SitStanding	Nesting area	0-2 weeks	199	333
6	2017	6_2017	SitStanding	Non-urban green areas	0-2 weeks	2	333
6	2017	6_2017	SitStanding	Non-urban water areas	0-2 weeks	0	333
6	2017	6_2017	SitStanding	Urban building areas	0-2 weeks	10	333
6	2017	6_2017	SitStanding	Urban green areas	0-2 weeks	1	333
6	2017	6_2017	SitStanding	Urban industrial areas	0-2 weeks	0	333
6	2017	6_2017	SitStanding	Urban waste areas	0-2 weeks	0	333
6	2017	6_2017	Walking	Nesting area	0-2 weeks	11	333
6	2017	6_2017	Walking	Non-urban green areas	0-2 weeks	26	333
6	2017	6_2017	Walking	Non-urban water areas	0-2 weeks	1	333
6	2017	6_2017	Walking	Urban building areas	0-2 weeks	4	333
6	2017	6_2017	Walking	Urban green areas	0-2 weeks	6	333
6	2017	6_2017	Walking	Urban industrial areas	0-2 weeks	0	333
6	2017	6_2017	Walking	Urban waste areas	0-2 weeks	0	333
6	2017	6_2017	Flight	Nesting area	2-4 weeks	6	333
6	2017	6_2017	Flight	Non-urban green areas	2-4 weeks	29	333
6	2017	6_2017	Flight	Non-urban water areas	2-4 weeks	2	333
6	2017	6_2017	Flight	Urban building areas	2-4 weeks	45	333
6	2017	6_2017	Flight	Urban green areas	2-4 weeks	8	333
6	2017	6_2017	Flight	Urban industrial areas	2-4 weeks	0	333
6	2017	6_2017	Flight	Urban waste areas	2-4 weeks	1	333
6	2017	6_2017	SitStanding	Nesting area	2-4 weeks	164	333
6	2017	6_2017	SitStanding	Non-urban green areas	2-4 weeks	4	333
6	2017	6_2017	SitStanding	Non-urban water areas	2-4 weeks	3	333
6	2017	6_2017	SitStanding	Urban building areas	2-4 weeks	36	333
6	2017	6_2017	SitStanding	Urban green areas	2-4 weeks	2	333
6	2017	6_2017	SitStanding	Urban industrial areas	2-4 weeks	0	333
6	2017	6_2017	SitStanding	Urban waste areas	2-4 weeks	0	333
6	2017	6_2017	Walking	Nesting area	2-4 weeks	10	333
6	2017	6_2017	Walking	Non-urban green areas	2-4 weeks	7	333
6	2017	6_2017	Walking	Non-urban water areas	2-4 weeks	0	333
6	2017	6_2017	Walking	Urban building areas	2-4 weeks	10	333
6	2017	6_2017	Walking	Urban green areas	2-4 weeks	7	333
6	2017	6_2017	Walking	Urban industrial areas	2-4 weeks	0	333
6	2017	6_2017	Walking	Urban waste areas	2-4 weeks	1	333
6	2017	6_2017	Flight	Nesting area	4-6 weeks	3	333
6	2017	6_2017	Flight	Non-urban green areas	4-6 weeks	16	333
6	2017	6_2017	Flight	Non-urban water areas	4-6 weeks	4	333
6	2017	6_2017	Flight	Urban building areas	4-6 weeks	47	333
6	2017	6_2017	Flight	Urban green areas	4-6 weeks	9	333
6	2017	6_2017	Flight	Urban industrial areas	4-6 weeks	0	333
6	2017	6_2017	Flight	Urban waste areas	4-6 weeks	0	333
6	2017	6_2017	SitStanding	Nesting area	4-6 weeks	185	333
6	2017	6_2017	SitStanding	Non-urban green areas	4-6 weeks	2	333
6	2017	6_2017	SitStanding	Non-urban water areas	4-6 weeks	3	333
6	2017	6_2017	SitStanding	Urban building areas	4-6 weeks	38	333
6	2017	6_2017	SitStanding	Urban green areas	4-6 weeks	5	333
6	2017	6_2017	SitStanding	Urban industrial areas	4-6 weeks	0	333
6	2017	6_2017	SitStanding	Urban waste areas	4-6 weeks	0	333
6	2017	6_2017	Walking	Nesting area	4-6 weeks	11	333
6	2017	6_2017	Walking	Non-urban green areas	4-6 weeks	5	333
6	2017	6_2017	Walking	Non-urban water areas	4-6 weeks	1	333
6	2017	6_2017	Walking	Urban building areas	4-6 weeks	2	333
6	2017	6_2017	Walking	Urban green areas	4-6 weeks	4	333
6	2017	6_2017	Walking	Urban industrial areas	4-6 weeks	0	333
6	2017	6_2017	Walking	Urban waste areas	4-6 weeks	0	333
6	2017	6_2017	Flight	Nesting area	6-8 weeks	5	334
6	2017	6_2017	Flight	Non-urban green areas	6-8 weeks	18	334
6	2017	6_2017	Flight	Non-urban water areas	6-8 weeks	2	334
6	2017	6_2017	Flight	Urban building areas	6-8 weeks	46	334
6	2017	6_2017	Flight	Urban green areas	6-8 weeks	11	334
6	2017	6_2017	Flight	Urban industrial areas	6-8 weeks	1	334
6	2017	6_2017	Flight	Urban waste areas	6-8 weeks	0	334
6	2017	6_2017	SitStanding	Nesting area	6-8 weeks	160	334
6	2017	6_2017	SitStanding	Non-urban green areas	6-8 weeks	6	334
6	2017	6_2017	SitStanding	Non-urban water areas	6-8 weeks	1	334
6	2017	6_2017	SitStanding	Urban building areas	6-8 weeks	58	334
6	2017	6_2017	SitStanding	Urban green areas	6-8 weeks	2	334
6	2017	6_2017	SitStanding	Urban industrial areas	6-8 weeks	1	334
6	2017	6_2017	SitStanding	Urban waste areas	6-8 weeks	0	334
6	2017	6_2017	Walking	Nesting area	6-8 weeks	8	334
6	2017	6_2017	Walking	Non-urban green areas	6-8 weeks	7	334
6	2017	6_2017	Walking	Non-urban water areas	6-8 weeks	1	334
6	2017	6_2017	Walking	Urban building areas	6-8 weeks	7	334
6	2017	6_2017	Walking	Urban green areas	6-8 weeks	1	334
6	2017	6_2017	Walking	Urban industrial areas	6-8 weeks	0	334
6	2017	6_2017	Walking	Urban waste areas	6-8 weeks	0	334
6	2017	6_2017	Flight	Nesting area	8-10 weeks	4	334
6	2017	6_2017	Flight	Non-urban green areas	8-10 weeks	13	334
6	2017	6_2017	Flight	Non-urban water areas	8-10 weeks	1	334
6	2017	6_2017	Flight	Urban building areas	8-10 weeks	27	334
6	2017	6_2017	Flight	Urban green areas	8-10 weeks	8	334
6	2017	6_2017	Flight	Urban industrial areas	8-10 weeks	0	334
6	2017	6_2017	Flight	Urban waste areas	8-10 weeks	0	334
6	2017	6_2017	SitStanding	Nesting area	8-10 weeks	157	334
6	2017	6_2017	SitStanding	Non-urban green areas	8-10 weeks	13	334
6	2017	6_2017	SitStanding	Non-urban water areas	8-10 weeks	0	334
6	2017	6_2017	SitStanding	Urban building areas	8-10 weeks	67	334
6	2017	6_2017	SitStanding	Urban green areas	8-10 weeks	3	334
6	2017	6_2017	SitStanding	Urban industrial areas	8-10 weeks	0	334
6	2017	6_2017	SitStanding	Urban waste areas	8-10 weeks	0	334
6	2017	6_2017	Walking	Nesting area	8-10 weeks	11	334
6	2017	6_2017	Walking	Non-urban green areas	8-10 weeks	14	334
6	2017	6_2017	Walking	Non-urban water areas	8-10 weeks	0	334
6	2017	6_2017	Walking	Urban building areas	8-10 weeks	8	334
6	2017	6_2017	Walking	Urban green areas	8-10 weeks	7	334
6	2017	6_2017	Walking	Urban industrial areas	8-10 weeks	0	334
6	2017	6_2017	Walking	Urban waste areas	8-10 weeks	0	334
6	2017	6_2017	Flight	Nesting area	pre-hatch 2-0 weeks	5	332
6	2017	6_2017	Flight	Non-urban green areas	pre-hatch 2-0 weeks	11	332
6	2017	6_2017	Flight	Non-urban water areas	pre-hatch 2-0 weeks	1	332
6	2017	6_2017	Flight	Urban building areas	pre-hatch 2-0 weeks	16	332
6	2017	6_2017	Flight	Urban green areas	pre-hatch 2-0 weeks	0	332
6	2017	6_2017	Flight	Urban industrial areas	pre-hatch 2-0 weeks	0	332
6	2017	6_2017	Flight	Urban waste areas	pre-hatch 2-0 weeks	0	332
6	2017	6_2017	SitStanding	Nesting area	pre-hatch 2-0 weeks	240	332
6	2017	6_2017	SitStanding	Non-urban green areas	pre-hatch 2-0 weeks	8	332
6	2017	6_2017	SitStanding	Non-urban water areas	pre-hatch 2-0 weeks	0	332
6	2017	6_2017	SitStanding	Urban building areas	pre-hatch 2-0 weeks	11	332
6	2017	6_2017	SitStanding	Urban green areas	pre-hatch 2-0 weeks	1	332
6	2017	6_2017	SitStanding	Urban industrial areas	pre-hatch 2-0 weeks	0	332
6	2017	6_2017	SitStanding	Urban waste areas	pre-hatch 2-0 weeks	1	332
6	2017	6_2017	Walking	Nesting area	pre-hatch 2-0 weeks	6	332
6	2017	6_2017	Walking	Non-urban green areas	pre-hatch 2-0 weeks	28	332
6	2017	6_2017	Walking	Non-urban water areas	pre-hatch 2-0 weeks	1	332
6	2017	6_2017	Walking	Urban building areas	pre-hatch 2-0 weeks	1	332
6	2017	6_2017	Walking	Urban green areas	pre-hatch 2-0 weeks	0	332
6	2017	6_2017	Walking	Urban industrial areas	pre-hatch 2-0 weeks	0	332
6	2017	6_2017	Walking	Urban waste areas	pre-hatch 2-0 weeks	0	332
6	2017	6_2017	Flight	Nesting area	pre-hatch 4-2 weeks	0	15
6	2017	6_2017	Flight	Non-urban green areas	pre-hatch 4-2 weeks	1	15
6	2017	6_2017	Flight	Non-urban water areas	pre-hatch 4-2 weeks	0	15
6	2017	6_2017	Flight	Urban building areas	pre-hatch 4-2 weeks	1	15
6	2017	6_2017	Flight	Urban green areas	pre-hatch 4-2 weeks	1	15
6	2017	6_2017	Flight	Urban industrial areas	pre-hatch 4-2 weeks	0	15
6	2017	6_2017	Flight	Urban waste areas	pre-hatch 4-2 weeks	0	15
6	2017	6_2017	SitStanding	Nesting area	pre-hatch 4-2 weeks	11	15
6	2017	6_2017	SitStanding	Non-urban green areas	pre-hatch 4-2 weeks	0	15
6	2017	6_2017	SitStanding	Non-urban water areas	pre-hatch 4-2 weeks	0	15
6	2017	6_2017	SitStanding	Urban building areas	pre-hatch 4-2 weeks	0	15
6	2017	6_2017	SitStanding	Urban green areas	pre-hatch 4-2 weeks	0	15
6	2017	6_2017	SitStanding	Urban industrial areas	pre-hatch 4-2 weeks	0	15
6	2017	6_2017	SitStanding	Urban waste areas	pre-hatch 4-2 weeks	0	15
6	2017	6_2017	Walking	Nesting area	pre-hatch 4-2 weeks	0	15
6	2017	6_2017	Walking	Non-urban green areas	pre-hatch 4-2 weeks	0	15
6	2017	6_2017	Walking	Non-urban water areas	pre-hatch 4-2 weeks	0	15
6	2017	6_2017	Walking	Urban building areas	pre-hatch 4-2 weeks	0	15
6	2017	6_2017	Walking	Urban green areas	pre-hatch 4-2 weeks	0	15
6	2017	6_2017	Walking	Urban industrial areas	pre-hatch 4-2 weeks	0	15
6	2017	6_2017	Walking	Urban waste areas	pre-hatch 4-2 weeks	0	15
7	2017	7_2017	Flight	Nesting area	0-2 weeks	3	330
7	2017	7_2017	Flight	Non-urban green areas	0-2 weeks	3	330
7	2017	7_2017	Flight	Non-urban water areas	0-2 weeks	0	330
7	2017	7_2017	Flight	Urban building areas	0-2 weeks	33	330
7	2017	7_2017	Flight	Urban green areas	0-2 weeks	6	330
7	2017	7_2017	Flight	Urban industrial areas	0-2 weeks	1	330
7	2017	7_2017	Flight	Urban waste areas	0-2 weeks	0	330
7	2017	7_2017	SitStanding	Nesting area	0-2 weeks	231	330
7	2017	7_2017	SitStanding	Non-urban green areas	0-2 weeks	0	330
7	2017	7_2017	SitStanding	Non-urban water areas	0-2 weeks	1	330
7	2017	7_2017	SitStanding	Urban building areas	0-2 weeks	12	330
7	2017	7_2017	SitStanding	Urban green areas	0-2 weeks	0	330
7	2017	7_2017	SitStanding	Urban industrial areas	0-2 weeks	0	330
7	2017	7_2017	SitStanding	Urban waste areas	0-2 weeks	0	330
7	2017	7_2017	Walking	Nesting area	0-2 weeks	17	330
7	2017	7_2017	Walking	Non-urban green areas	0-2 weeks	4	330
7	2017	7_2017	Walking	Non-urban water areas	0-2 weeks	1	330
7	2017	7_2017	Walking	Urban building areas	0-2 weeks	7	330
7	2017	7_2017	Walking	Urban green areas	0-2 weeks	12	330
7	2017	7_2017	Walking	Urban industrial areas	0-2 weeks	0	330
7	2017	7_2017	Walking	Urban waste areas	0-2 weeks	0	330
7	2017	7_2017	Flight	Nesting area	2-4 weeks	8	334
7	2017	7_2017	Flight	Non-urban green areas	2-4 weeks	3	334
7	2017	7_2017	Flight	Non-urban water areas	2-4 weeks	3	334
7	2017	7_2017	Flight	Urban building areas	2-4 weeks	47	334
7	2017	7_2017	Flight	Urban green areas	2-4 weeks	8	334
7	2017	7_2017	Flight	Urban industrial areas	2-4 weeks	0	334
7	2017	7_2017	Flight	Urban waste areas	2-4 weeks	1	334
7	2017	7_2017	SitStanding	Nesting area	2-4 weeks	220	334
7	2017	7_2017	SitStanding	Non-urban green areas	2-4 weeks	0	334
7	2017	7_2017	SitStanding	Non-urban water areas	2-4 weeks	1	334
7	2017	7_2017	SitStanding	Urban building areas	2-4 weeks	8	334
7	2017	7_2017	SitStanding	Urban green areas	2-4 weeks	1	334
7	2017	7_2017	SitStanding	Urban industrial areas	2-4 weeks	0	334
7	2017	7_2017	SitStanding	Urban waste areas	2-4 weeks	0	334
7	2017	7_2017	Walking	Nesting area	2-4 weeks	16	334
7	2017	7_2017	Walking	Non-urban green areas	2-4 weeks	3	334
7	2017	7_2017	Walking	Non-urban water areas	2-4 weeks	2	334
7	2017	7_2017	Walking	Urban building areas	2-4 weeks	4	334
7	2017	7_2017	Walking	Urban green areas	2-4 weeks	10	334
7	2017	7_2017	Walking	Urban industrial areas	2-4 weeks	0	334
7	2017	7_2017	Walking	Urban waste areas	2-4 weeks	1	334
7	2017	7_2017	Flight	Nesting area	4-6 weeks	7	332
7	2017	7_2017	Flight	Non-urban green areas	4-6 weeks	7	332
7	2017	7_2017	Flight	Non-urban water areas	4-6 weeks	3	332
7	2017	7_2017	Flight	Urban building areas	4-6 weeks	43	332
7	2017	7_2017	Flight	Urban green areas	4-6 weeks	6	332
7	2017	7_2017	Flight	Urban industrial areas	4-6 weeks	1	332
7	2017	7_2017	Flight	Urban waste areas	4-6 weeks	1	332
7	2017	7_2017	SitStanding	Nesting area	4-6 weeks	220	332
7	2017	7_2017	SitStanding	Non-urban green areas	4-6 weeks	4	332
7	2017	7_2017	SitStanding	Non-urban water areas	4-6 weeks	1	332
7	2017	7_2017	SitStanding	Urban building areas	4-6 weeks	11	332
7	2017	7_2017	SitStanding	Urban green areas	4-6 weeks	0	332
7	2017	7_2017	SitStanding	Urban industrial areas	4-6 weeks	0	332
7	2017	7_2017	SitStanding	Urban waste areas	4-6 weeks	3	332
7	2017	7_2017	Walking	Nesting area	4-6 weeks	12	332
7	2017	7_2017	Walking	Non-urban green areas	4-6 weeks	7	332
7	2017	7_2017	Walking	Non-urban water areas	4-6 weeks	1	332
7	2017	7_2017	Walking	Urban building areas	4-6 weeks	2	332
7	2017	7_2017	Walking	Urban green areas	4-6 weeks	2	332
7	2017	7_2017	Walking	Urban industrial areas	4-6 weeks	0	332
7	2017	7_2017	Walking	Urban waste areas	4-6 weeks	0	332
7	2017	7_2017	Flight	Nesting area	6-8 weeks	5	332
7	2017	7_2017	Flight	Non-urban green areas	6-8 weeks	9	332
7	2017	7_2017	Flight	Non-urban water areas	6-8 weeks	1	332
7	2017	7_2017	Flight	Urban building areas	6-8 weeks	41	332
7	2017	7_2017	Flight	Urban green areas	6-8 weeks	4	332
7	2017	7_2017	Flight	Urban industrial areas	6-8 weeks	0	332
7	2017	7_2017	Flight	Urban waste areas	6-8 weeks	3	332
7	2017	7_2017	SitStanding	Nesting area	6-8 weeks	210	332
7	2017	7_2017	SitStanding	Non-urban green areas	6-8 weeks	2	332
7	2017	7_2017	SitStanding	Non-urban water areas	6-8 weeks	3	332
7	2017	7_2017	SitStanding	Urban building areas	6-8 weeks	23	332
7	2017	7_2017	SitStanding	Urban green areas	6-8 weeks	2	332
7	2017	7_2017	SitStanding	Urban industrial areas	6-8 weeks	0	332
7	2017	7_2017	SitStanding	Urban waste areas	6-8 weeks	1	332
7	2017	7_2017	Walking	Nesting area	6-8 weeks	11	332
7	2017	7_2017	Walking	Non-urban green areas	6-8 weeks	9	332
7	2017	7_2017	Walking	Non-urban water areas	6-8 weeks	1	332
7	2017	7_2017	Walking	Urban building areas	6-8 weeks	3	332
7	2017	7_2017	Walking	Urban green areas	6-8 weeks	2	332
7	2017	7_2017	Walking	Urban industrial areas	6-8 weeks	0	332
7	2017	7_2017	Walking	Urban waste areas	6-8 weeks	0	332
7	2017	7_2017	Flight	Nesting area	8-10 weeks	2	333
7	2017	7_2017	Flight	Non-urban green areas	8-10 weeks	8	333
7	2017	7_2017	Flight	Non-urban water areas	8-10 weeks	3	333
7	2017	7_2017	Flight	Urban building areas	8-10 weeks	47	333
7	2017	7_2017	Flight	Urban green areas	8-10 weeks	7	333
7	2017	7_2017	Flight	Urban industrial areas	8-10 weeks	0	333
7	2017	7_2017	Flight	Urban waste areas	8-10 weeks	2	333
7	2017	7_2017	SitStanding	Nesting area	8-10 weeks	153	333
7	2017	7_2017	SitStanding	Non-urban green areas	8-10 weeks	10	333
7	2017	7_2017	SitStanding	Non-urban water areas	8-10 weeks	2	333
7	2017	7_2017	SitStanding	Urban building areas	8-10 weeks	53	333
7	2017	7_2017	SitStanding	Urban green areas	8-10 weeks	2	333
7	2017	7_2017	SitStanding	Urban industrial areas	8-10 weeks	0	333
7	2017	7_2017	SitStanding	Urban waste areas	8-10 weeks	3	333
7	2017	7_2017	Walking	Nesting area	8-10 weeks	9	333
7	2017	7_2017	Walking	Non-urban green areas	8-10 weeks	18	333
7	2017	7_2017	Walking	Non-urban water areas	8-10 weeks	3	333
7	2017	7_2017	Walking	Urban building areas	8-10 weeks	6	333
7	2017	7_2017	Walking	Urban green areas	8-10 weeks	2	333
7	2017	7_2017	Walking	Urban industrial areas	8-10 weeks	0	333
7	2017	7_2017	Walking	Urban waste areas	8-10 weeks	4	333
7	2017	7_2017	Flight	Nesting area	pre-hatch 2-0 weeks	4	332
7	2017	7_2017	Flight	Non-urban green areas	pre-hatch 2-0 weeks	1	332
7	2017	7_2017	Flight	Non-urban water areas	pre-hatch 2-0 weeks	1	332
7	2017	7_2017	Flight	Urban building areas	pre-hatch 2-0 weeks	25	332
7	2017	7_2017	Flight	Urban green areas	pre-hatch 2-0 weeks	3	332
7	2017	7_2017	Flight	Urban industrial areas	pre-hatch 2-0 weeks	0	332
7	2017	7_2017	Flight	Urban waste areas	pre-hatch 2-0 weeks	0	332
7	2017	7_2017	SitStanding	Nesting area	pre-hatch 2-0 weeks	260	332
7	2017	7_2017	SitStanding	Non-urban green areas	pre-hatch 2-0 weeks	1	332
7	2017	7_2017	SitStanding	Non-urban water areas	pre-hatch 2-0 weeks	1	332
7	2017	7_2017	SitStanding	Urban building areas	pre-hatch 2-0 weeks	20	332
7	2017	7_2017	SitStanding	Urban green areas	pre-hatch 2-0 weeks	2	332
7	2017	7_2017	SitStanding	Urban industrial areas	pre-hatch 2-0 weeks	0	332
7	2017	7_2017	SitStanding	Urban waste areas	pre-hatch 2-0 weeks	0	332
7	2017	7_2017	Walking	Nesting area	pre-hatch 2-0 weeks	6	332
7	2017	7_2017	Walking	Non-urban green areas	pre-hatch 2-0 weeks	1	332
7	2017	7_2017	Walking	Non-urban water areas	pre-hatch 2-0 weeks	0	332
7	2017	7_2017	Walking	Urban building areas	pre-hatch 2-0 weeks	1	332
7	2017	7_2017	Walking	Urban green areas	pre-hatch 2-0 weeks	6	332
7	2017	7_2017	Walking	Urban industrial areas	pre-hatch 2-0 weeks	0	332
7	2017	7_2017	Walking	Urban waste areas	pre-hatch 2-0 weeks	0	332
7	2017	7_2017	Flight	Nesting area	pre-hatch 4-2 weeks	1	15
7	2017	7_2017	Flight	Non-urban green areas	pre-hatch 4-2 weeks	0	15
7	2017	7_2017	Flight	Non-urban water areas	pre-hatch 4-2 weeks	0	15
7	2017	7_2017	Flight	Urban building areas	pre-hatch 4-2 weeks	1	15
7	2017	7_2017	Flight	Urban green areas	pre-hatch 4-2 weeks	0	15
7	2017	7_2017	Flight	Urban industrial areas	pre-hatch 4-2 weeks	0	15
7	2017	7_2017	Flight	Urban waste areas	pre-hatch 4-2 weeks	0	15
7	2017	7_2017	SitStanding	Nesting area	pre-hatch 4-2 weeks	14	15
7	2017	7_2017	SitStanding	Non-urban green areas	pre-hatch 4-2 weeks	0	15
7	2017	7_2017	SitStanding	Non-urban water areas	pre-hatch 4-2 weeks	0	15
7	2017	7_2017	SitStanding	Urban building areas	pre-hatch 4-2 weeks	0	15
7	2017	7_2017	SitStanding	Urban green areas	pre-hatch 4-2 weeks	0	15
7	2017	7_2017	SitStanding	Urban industrial areas	pre-hatch 4-2 weeks	0	15
7	2017	7_2017	SitStanding	Urban waste areas	pre-hatch 4-2 weeks	0	15
7	2017	7_2017	Walking	Nesting area	pre-hatch 4-2 weeks	0	15
7	2017	7_2017	Walking	Non-urban green areas	pre-hatch 4-2 weeks	0	15
7	2017	7_2017	Walking	Non-urban water areas	pre-hatch 4-2 weeks	0	15
7	2017	7_2017	Walking	Urban building areas	pre-hatch 4-2 weeks	0	15
7	2017	7_2017	Walking	Urban green areas	pre-hatch 4-2 weeks	0	15
7	2017	7_2017	Walking	Urban industrial areas	pre-hatch 4-2 weeks	0	15
7	2017	7_2017	Walking	Urban waste areas	pre-hatch 4-2 weeks	0	15
8	2017	8_2017	Flight	Nesting area	0-2 weeks	3	335
8	2017	8_2017	Flight	Non-urban green areas	0-2 weeks	11	335
8	2017	8_2017	Flight	Non-urban water areas	0-2 weeks	5	335
8	2017	8_2017	Flight	Urban building areas	0-2 weeks	28	335
8	2017	8_2017	Flight	Urban green areas	0-2 weeks	9	335
8	2017	8_2017	Flight	Urban industrial areas	0-2 weeks	1	335
8	2017	8_2017	Flight	Urban waste areas	0-2 weeks	4	335
8	2017	8_2017	SitStanding	Nesting area	0-2 weeks	200	335
8	2017	8_2017	SitStanding	Non-urban green areas	0-2 weeks	5	335
8	2017	8_2017	SitStanding	Non-urban water areas	0-2 weeks	2	335
8	2017	8_2017	SitStanding	Urban building areas	0-2 weeks	8	335
8	2017	8_2017	SitStanding	Urban green areas	0-2 weeks	3	335
8	2017	8_2017	SitStanding	Urban industrial areas	0-2 weeks	1	335
8	2017	8_2017	SitStanding	Urban waste areas	0-2 weeks	4	335
8	2017	8_2017	Walking	Nesting area	0-2 weeks	6	335
8	2017	8_2017	Walking	Non-urban green areas	0-2 weeks	21	335
8	2017	8_2017	Walking	Non-urban water areas	0-2 weeks	1	335
8	2017	8_2017	Walking	Urban building areas	0-2 weeks	6	335
8	2017	8_2017	Walking	Urban green areas	0-2 weeks	16	335
8	2017	8_2017	Walking	Urban industrial areas	0-2 weeks	0	335
8	2017	8_2017	Walking	Urban waste areas	0-2 weeks	1	335
8	2017	8_2017	Flight	Nesting area	2-4 weeks	4	312
8	2017	8_2017	Flight	Non-urban green areas	2-4 weeks	11	312
8	2017	8_2017	Flight	Non-urban water areas	2-4 weeks	5	312
8	2017	8_2017	Flight	Urban building areas	2-4 weeks	30	312
8	2017	8_2017	Flight	Urban green areas	2-4 weeks	5	312
8	2017	8_2017	Flight	Urban industrial areas	2-4 weeks	0	312
8	2017	8_2017	Flight	Urban waste areas	2-4 weeks	10	312
8	2017	8_2017	SitStanding	Nesting area	2-4 weeks	173	312
8	2017	8_2017	SitStanding	Non-urban green areas	2-4 weeks	4	312
8	2017	8_2017	SitStanding	Non-urban water areas	2-4 weeks	1	312
8	2017	8_2017	SitStanding	Urban building areas	2-4 weeks	7	312
8	2017	8_2017	SitStanding	Urban green areas	2-4 weeks	8	312
8	2017	8_2017	SitStanding	Urban industrial areas	2-4 weeks	1	312
8	2017	8_2017	SitStanding	Urban waste areas	2-4 weeks	10	312
8	2017	8_2017	Walking	Nesting area	2-4 weeks	7	312
8	2017	8_2017	Walking	Non-urban green areas	2-4 weeks	19	312
8	2017	8_2017	Walking	Non-urban water areas	2-4 weeks	0	312
8	2017	8_2017	Walking	Urban building areas	2-4 weeks	6	312
8	2017	8_2017	Walking	Urban green areas	2-4 weeks	9	312
8	2017	8_2017	Walking	Urban industrial areas	2-4 weeks	1	312
8	2017	8_2017	Walking	Urban waste areas	2-4 weeks	3	312
8	2017	8_2017	Flight	Nesting area	pre-hatch 2-0 weeks	4	334
8	2017	8_2017	Flight	Non-urban green areas	pre-hatch 2-0 weeks	4	334
8	2017	8_2017	Flight	Non-urban water areas	pre-hatch 2-0 weeks	1	334
8	2017	8_2017	Flight	Urban building areas	pre-hatch 2-0 weeks	15	334
8	2017	8_2017	Flight	Urban green areas	pre-hatch 2-0 weeks	6	334
8	2017	8_2017	Flight	Urban industrial areas	pre-hatch 2-0 weeks	2	334
8	2017	8_2017	Flight	Urban waste areas	pre-hatch 2-0 weeks	0	334
8	2017	8_2017	SitStanding	Nesting area	pre-hatch 2-0 weeks	193	334
8	2017	8_2017	SitStanding	Non-urban green areas	pre-hatch 2-0 weeks	13	334
8	2017	8_2017	SitStanding	Non-urban water areas	pre-hatch 2-0 weeks	1	334
8	2017	8_2017	SitStanding	Urban building areas	pre-hatch 2-0 weeks	24	334
8	2017	8_2017	SitStanding	Urban green areas	pre-hatch 2-0 weeks	22	334
8	2017	8_2017	SitStanding	Urban industrial areas	pre-hatch 2-0 weeks	2	334
8	2017	8_2017	SitStanding	Urban waste areas	pre-hatch 2-0 weeks	3	334
8	2017	8_2017	Walking	Nesting area	pre-hatch 2-0 weeks	5	334
8	2017	8_2017	Walking	Non-urban green areas	pre-hatch 2-0 weeks	18	334
8	2017	8_2017	Walking	Non-urban water areas	pre-hatch 2-0 weeks	0	334
8	2017	8_2017	Walking	Urban building areas	pre-hatch 2-0 weeks	6	334
8	2017	8_2017	Walking	Urban green areas	pre-hatch 2-0 weeks	16	334
8	2017	8_2017	Walking	Urban industrial areas	pre-hatch 2-0 weeks	0	334
8	2017	8_2017	Walking	Urban waste areas	pre-hatch 2-0 weeks	1	334
8	2017	8_2017	Flight	Nesting area	pre-hatch 4-2 weeks	2	62
8	2017	8_2017	Flight	Non-urban green areas	pre-hatch 4-2 weeks	0	62
8	2017	8_2017	Flight	Non-urban water areas	pre-hatch 4-2 weeks	0	62
8	2017	8_2017	Flight	Urban building areas	pre-hatch 4-2 weeks	1	62
8	2017	8_2017	Flight	Urban green areas	pre-hatch 4-2 weeks	0	62
8	2017	8_2017	Flight	Urban industrial areas	pre-hatch 4-2 weeks	1	62
8	2017	8_2017	Flight	Urban waste areas	pre-hatch 4-2 weeks	0	62
8	2017	8_2017	SitStanding	Nesting area	pre-hatch 4-2 weeks	42	62
8	2017	8_2017	SitStanding	Non-urban green areas	pre-hatch 4-2 weeks	0	62
8	2017	8_2017	SitStanding	Non-urban water areas	pre-hatch 4-2 weeks	0	62
8	2017	8_2017	SitStanding	Urban building areas	pre-hatch 4-2 weeks	7	62
8	2017	8_2017	SitStanding	Urban green areas	pre-hatch 4-2 weeks	5	62
8	2017	8_2017	SitStanding	Urban industrial areas	pre-hatch 4-2 weeks	1	62
8	2017	8_2017	SitStanding	Urban waste areas	pre-hatch 4-2 weeks	0	62
8	2017	8_2017	Walking	Nesting area	pre-hatch 4-2 weeks	0	62
8	2017	8_2017	Walking	Non-urban green areas	pre-hatch 4-2 weeks	0	62
8	2017	8_2017	Walking	Non-urban water areas	pre-hatch 4-2 weeks	0	62
8	2017	8_2017	Walking	Urban building areas	pre-hatch 4-2 weeks	0	62
8	2017	8_2017	Walking	Urban green areas	pre-hatch 4-2 weeks	2	62
8	2017	8_2017	Walking	Urban industrial areas	pre-hatch 4-2 weeks	0	62
8	2017	8_2017	Walking	Urban waste areas	pre-hatch 4-2 weeks	0	62
9	2017	9_2017	Flight	Nesting area	0-2 weeks	4	334
9	2017	9_2017	Flight	Non-urban green areas	0-2 weeks	16	334
9	2017	9_2017	Flight	Non-urban water areas	0-2 weeks	3	334
9	2017	9_2017	Flight	Urban building areas	0-2 weeks	18	334
9	2017	9_2017	Flight	Urban green areas	0-2 weeks	6	334
9	2017	9_2017	Flight	Urban industrial areas	0-2 weeks	0	334
9	2017	9_2017	Flight	Urban waste areas	0-2 weeks	0	334
9	2017	9_2017	SitStanding	Nesting area	0-2 weeks	218	334
9	2017	9_2017	SitStanding	Non-urban green areas	0-2 weeks	0	334
9	2017	9_2017	SitStanding	Non-urban water areas	0-2 weeks	2	334
9	2017	9_2017	SitStanding	Urban building areas	0-2 weeks	5	334
9	2017	9_2017	SitStanding	Urban green areas	0-2 weeks	3	334
9	2017	9_2017	SitStanding	Urban industrial areas	0-2 weeks	0	334
9	2017	9_2017	SitStanding	Urban waste areas	0-2 weeks	0	334
9	2017	9_2017	Walking	Nesting area	0-2 weeks	16	334
9	2017	9_2017	Walking	Non-urban green areas	0-2 weeks	29	334
9	2017	9_2017	Walking	Non-urban water areas	0-2 weeks	3	334
9	2017	9_2017	Walking	Urban building areas	0-2 weeks	1	334
9	2017	9_2017	Walking	Urban green areas	0-2 weeks	9	334
9	2017	9_2017	Walking	Urban industrial areas	0-2 weeks	0	334
9	2017	9_2017	Walking	Urban waste areas	0-2 weeks	0	334
9	2017	9_2017	Flight	Nesting area	2-4 weeks	3	335
9	2017	9_2017	Flight	Non-urban green areas	2-4 weeks	9	335
9	2017	9_2017	Flight	Non-urban water areas	2-4 weeks	3	335
9	2017	9_2017	Flight	Urban building areas	2-4 weeks	35	335
9	2017	9_2017	Flight	Urban green areas	2-4 weeks	8	335
9	2017	9_2017	Flight	Urban industrial areas	2-4 weeks	0	335
9	2017	9_2017	Flight	Urban waste areas	2-4 weeks	0	335
9	2017	9_2017	SitStanding	Nesting area	2-4 weeks	218	335
9	2017	9_2017	SitStanding	Non-urban green areas	2-4 weeks	1	335
9	2017	9_2017	SitStanding	Non-urban water areas	2-4 weeks	6	335
9	2017	9_2017	SitStanding	Urban building areas	2-4 weeks	8	335
9	2017	9_2017	SitStanding	Urban green areas	2-4 weeks	1	335
9	2017	9_2017	SitStanding	Urban industrial areas	2-4 weeks	1	335
9	2017	9_2017	SitStanding	Urban waste areas	2-4 weeks	0	335
9	2017	9_2017	Walking	Nesting area	2-4 weeks	13	335
9	2017	9_2017	Walking	Non-urban green areas	2-4 weeks	13	335
9	2017	9_2017	Walking	Non-urban water areas	2-4 weeks	2	335
9	2017	9_2017	Walking	Urban building areas	2-4 weeks	4	335
9	2017	9_2017	Walking	Urban green areas	2-4 weeks	7	335
9	2017	9_2017	Walking	Urban industrial areas	2-4 weeks	1	335
9	2017	9_2017	Walking	Urban waste areas	2-4 weeks	0	335
9	2017	9_2017	Flight	Nesting area	pre-hatch 2-0 weeks	2	254
9	2017	9_2017	Flight	Non-urban green areas	pre-hatch 2-0 weeks	22	254
9	2017	9_2017	Flight	Non-urban water areas	pre-hatch 2-0 weeks	0	254
9	2017	9_2017	Flight	Urban building areas	pre-hatch 2-0 weeks	6	254
9	2017	9_2017	Flight	Urban green areas	pre-hatch 2-0 weeks	2	254
9	2017	9_2017	Flight	Urban industrial areas	pre-hatch 2-0 weeks	1	254
9	2017	9_2017	Flight	Urban waste areas	pre-hatch 2-0 weeks	0	254
9	2017	9_2017	SitStanding	Nesting area	pre-hatch 2-0 weeks	163	254
9	2017	9_2017	SitStanding	Non-urban green areas	pre-hatch 2-0 weeks	17	254
9	2017	9_2017	SitStanding	Non-urban water areas	pre-hatch 2-0 weeks	0	254
9	2017	9_2017	SitStanding	Urban building areas	pre-hatch 2-0 weeks	0	254
9	2017	9_2017	SitStanding	Urban green areas	pre-hatch 2-0 weeks	0	254
9	2017	9_2017	SitStanding	Urban industrial areas	pre-hatch 2-0 weeks	0	254
9	2017	9_2017	SitStanding	Urban waste areas	pre-hatch 2-0 weeks	2	254
9	2017	9_2017	Walking	Nesting area	pre-hatch 2-0 weeks	4	254
9	2017	9_2017	Walking	Non-urban green areas	pre-hatch 2-0 weeks	33	254
9	2017	9_2017	Walking	Non-urban water areas	pre-hatch 2-0 weeks	1	254
9	2017	9_2017	Walking	Urban building areas	pre-hatch 2-0 weeks	1	254
9	2017	9_2017	Walking	Urban green areas	pre-hatch 2-0 weeks	0	254
9	2017	9_2017	Walking	Urban industrial areas	pre-hatch 2-0 weeks	0	254
9	2017	9_2017	Walking	Urban waste areas	pre-hatch 2-0 weeks	0	254
10	2017	10_2017	Flight	Nesting area	pre-hatch 2-0 weeks	5	228
10	2017	10_2017	Flight	Non-urban green areas	pre-hatch 2-0 weeks	3	228
10	2017	10_2017	Flight	Non-urban water areas	pre-hatch 2-0 weeks	0	228
10	2017	10_2017	Flight	Urban building areas	pre-hatch 2-0 weeks	11	228
10	2017	10_2017	Flight	Urban green areas	pre-hatch 2-0 weeks	3	228
10	2017	10_2017	Flight	Urban industrial areas	pre-hatch 2-0 weeks	1	228
10	2017	10_2017	Flight	Urban waste areas	pre-hatch 2-0 weeks	1	228
10	2017	10_2017	SitStanding	Nesting area	pre-hatch 2-0 weeks	148	228
10	2017	10_2017	SitStanding	Non-urban green areas	pre-hatch 2-0 weeks	4	228
10	2017	10_2017	SitStanding	Non-urban water areas	pre-hatch 2-0 weeks	1	228
10	2017	10_2017	SitStanding	Urban building areas	pre-hatch 2-0 weeks	19	228
10	2017	10_2017	SitStanding	Urban green areas	pre-hatch 2-0 weeks	4	228
10	2017	10_2017	SitStanding	Urban industrial areas	pre-hatch 2-0 weeks	3	228
10	2017	10_2017	SitStanding	Urban waste areas	pre-hatch 2-0 weeks	1	228
10	2017	10_2017	Walking	Nesting area	pre-hatch 2-0 weeks	12	228
10	2017	10_2017	Walking	Non-urban green areas	pre-hatch 2-0 weeks	1	228
10	2017	10_2017	Walking	Non-urban water areas	pre-hatch 2-0 weeks	1	228
10	2017	10_2017	Walking	Urban building areas	pre-hatch 2-0 weeks	4	228
10	2017	10_2017	Walking	Urban green areas	pre-hatch 2-0 weeks	6	228
10	2017	10_2017	Walking	Urban industrial areas	pre-hatch 2-0 weeks	0	228
10	2017	10_2017	Walking	Urban waste areas	pre-hatch 2-0 weeks	0	228
11	2017	11_2017	Flight	Nesting area	pre-hatch 2-0 weeks	4	332
11	2017	11_2017	Flight	Non-urban green areas	pre-hatch 2-0 weeks	2	332
11	2017	11_2017	Flight	Non-urban water areas	pre-hatch 2-0 weeks	3	332
11	2017	11_2017	Flight	Urban building areas	pre-hatch 2-0 weeks	24	332
11	2017	11_2017	Flight	Urban green areas	pre-hatch 2-0 weeks	2	332
11	2017	11_2017	Flight	Urban industrial areas	pre-hatch 2-0 weeks	0	332
11	2017	11_2017	Flight	Urban waste areas	pre-hatch 2-0 weeks	0	332
11	2017	11_2017	SitStanding	Nesting area	pre-hatch 2-0 weeks	215	332
11	2017	11_2017	SitStanding	Non-urban green areas	pre-hatch 2-0 weeks	1	332
11	2017	11_2017	SitStanding	Non-urban water areas	pre-hatch 2-0 weeks	1	332
11	2017	11_2017	SitStanding	Urban building areas	pre-hatch 2-0 weeks	19	332
11	2017	11_2017	SitStanding	Urban green areas	pre-hatch 2-0 weeks	14	332
11	2017	11_2017	SitStanding	Urban industrial areas	pre-hatch 2-0 weeks	2	332
11	2017	11_2017	SitStanding	Urban waste areas	pre-hatch 2-0 weeks	0	332
11	2017	11_2017	Walking	Nesting area	pre-hatch 2-0 weeks	17	332
11	2017	11_2017	Walking	Non-urban green areas	pre-hatch 2-0 weeks	4	332
11	2017	11_2017	Walking	Non-urban water areas	pre-hatch 2-0 weeks	1	332
11	2017	11_2017	Walking	Urban building areas	pre-hatch 2-0 weeks	5	332
11	2017	11_2017	Walking	Urban green areas	pre-hatch 2-0 weeks	17	332
11	2017	11_2017	Walking	Urban industrial areas	pre-hatch 2-0 weeks	0	332
11	2017	11_2017	Walking	Urban waste areas	pre-hatch 2-0 weeks	0	332
11	2017	11_2017	Flight	Nesting area	pre-hatch 4-2 weeks	0	24
11	2017	11_2017	Flight	Non-urban green areas	pre-hatch 4-2 weeks	0	24
11	2017	11_2017	Flight	Non-urban water areas	pre-hatch 4-2 weeks	0	24
11	2017	11_2017	Flight	Urban building areas	pre-hatch 4-2 weeks	2	24
11	2017	11_2017	Flight	Urban green areas	pre-hatch 4-2 weeks	1	24
11	2017	11_2017	Flight	Urban industrial areas	pre-hatch 4-2 weeks	0	24
11	2017	11_2017	Flight	Urban waste areas	pre-hatch 4-2 weeks	0	24
11	2017	11_2017	SitStanding	Nesting area	pre-hatch 4-2 weeks	13	24
11	2017	11_2017	SitStanding	Non-urban green areas	pre-hatch 4-2 weeks	0	24
11	2017	11_2017	SitStanding	Non-urban water areas	pre-hatch 4-2 weeks	0	24
11	2017	11_2017	SitStanding	Urban building areas	pre-hatch 4-2 weeks	2	24
11	2017	11_2017	SitStanding	Urban green areas	pre-hatch 4-2 weeks	2	24
11	2017	11_2017	SitStanding	Urban industrial areas	pre-hatch 4-2 weeks	0	24
11	2017	11_2017	SitStanding	Urban waste areas	pre-hatch 4-2 weeks	0	24
11	2017	11_2017	Walking	Nesting area	pre-hatch 4-2 weeks	1	24
11	2017	11_2017	Walking	Non-urban green areas	pre-hatch 4-2 weeks	0	24
11	2017	11_2017	Walking	Non-urban water areas	pre-hatch 4-2 weeks	0	24
11	2017	11_2017	Walking	Urban building areas	pre-hatch 4-2 weeks	0	24
11	2017	11_2017	Walking	Urban green areas	pre-hatch 4-2 weeks	1	24
11	2017	11_2017	Walking	Urban industrial areas	pre-hatch 4-2 weeks	0	24
11	2017	11_2017	Walking	Urban waste areas	pre-hatch 4-2 weeks	0	24
12	2017	12_2017	Flight	Nesting area	0-2 weeks	3	331
12	2017	12_2017	Flight	Non-urban green areas	0-2 weeks	3	331
12	2017	12_2017	Flight	Non-urban water areas	0-2 weeks	2	331
12	2017	12_2017	Flight	Urban building areas	0-2 weeks	32	331
12	2017	12_2017	Flight	Urban green areas	0-2 weeks	11	331
12	2017	12_2017	Flight	Urban industrial areas	0-2 weeks	0	331
12	2017	12_2017	Flight	Urban waste areas	0-2 weeks	0	331
12	2017	12_2017	SitStanding	Nesting area	0-2 weeks	232	331
12	2017	12_2017	SitStanding	Non-urban green areas	0-2 weeks	0	331
12	2017	12_2017	SitStanding	Non-urban water areas	0-2 weeks	1	331
12	2017	12_2017	SitStanding	Urban building areas	0-2 weeks	4	331
12	2017	12_2017	SitStanding	Urban green areas	0-2 weeks	5	331
12	2017	12_2017	SitStanding	Urban industrial areas	0-2 weeks	0	331
12	2017	12_2017	SitStanding	Urban waste areas	0-2 weeks	0	331
12	2017	12_2017	Walking	Nesting area	0-2 weeks	13	331
12	2017	12_2017	Walking	Non-urban green areas	0-2 weeks	2	331
12	2017	12_2017	Walking	Non-urban water areas	0-2 weeks	1	331
12	2017	12_2017	Walking	Urban building areas	0-2 weeks	5	331
12	2017	12_2017	Walking	Urban green areas	0-2 weeks	16	331
12	2017	12_2017	Walking	Urban industrial areas	0-2 weeks	0	331
12	2017	12_2017	Walking	Urban waste areas	0-2 weeks	0	331
12	2017	12_2017	Flight	Nesting area	2-4 weeks	5	332
12	2017	12_2017	Flight	Non-urban green areas	2-4 weeks	3	332
12	2017	12_2017	Flight	Non-urban water areas	2-4 weeks	2	332
12	2017	12_2017	Flight	Urban building areas	2-4 weeks	36	332
12	2017	12_2017	Flight	Urban green areas	2-4 weeks	12	332
12	2017	12_2017	Flight	Urban industrial areas	2-4 weeks	0	332
12	2017	12_2017	Flight	Urban waste areas	2-4 weeks	0	332
12	2017	12_2017	SitStanding	Nesting area	2-4 weeks	227	332
12	2017	12_2017	SitStanding	Non-urban green areas	2-4 weeks	0	332
12	2017	12_2017	SitStanding	Non-urban water areas	2-4 weeks	2	332
12	2017	12_2017	SitStanding	Urban building areas	2-4 weeks	6	332
12	2017	12_2017	SitStanding	Urban green areas	2-4 weeks	6	332
12	2017	12_2017	SitStanding	Urban industrial areas	2-4 weeks	0	332
12	2017	12_2017	SitStanding	Urban waste areas	2-4 weeks	0	332
12	2017	12_2017	Walking	Nesting area	2-4 weeks	23	332
12	2017	12_2017	Walking	Non-urban green areas	2-4 weeks	0	332
12	2017	12_2017	Walking	Non-urban water areas	2-4 weeks	0	332
12	2017	12_2017	Walking	Urban building areas	2-4 weeks	1	332
12	2017	12_2017	Walking	Urban green areas	2-4 weeks	6	332
12	2017	12_2017	Walking	Urban industrial areas	2-4 weeks	0	332
12	2017	12_2017	Walking	Urban waste areas	2-4 weeks	0	332
12	2017	12_2017	Flight	Nesting area	4-6 weeks	2	333
12	2017	12_2017	Flight	Non-urban green areas	4-6 weeks	2	333
12	2017	12_2017	Flight	Non-urban water areas	4-6 weeks	2	333
12	2017	12_2017	Flight	Urban building areas	4-6 weeks	25	333
12	2017	12_2017	Flight	Urban green areas	4-6 weeks	13	333
12	2017	12_2017	Flight	Urban industrial areas	4-6 weeks	0	333
12	2017	12_2017	Flight	Urban waste areas	4-6 weeks	0	333
12	2017	12_2017	SitStanding	Nesting area	4-6 weeks	238	333
12	2017	12_2017	SitStanding	Non-urban green areas	4-6 weeks	0	333
12	2017	12_2017	SitStanding	Non-urban water areas	4-6 weeks	1	333
12	2017	12_2017	SitStanding	Urban building areas	4-6 weeks	11	333
12	2017	12_2017	SitStanding	Urban green areas	4-6 weeks	5	333
12	2017	12_2017	SitStanding	Urban industrial areas	4-6 weeks	0	333
12	2017	12_2017	SitStanding	Urban waste areas	4-6 weeks	0	333
12	2017	12_2017	Walking	Nesting area	4-6 weeks	17	333
12	2017	12_2017	Walking	Non-urban green areas	4-6 weeks	0	333
12	2017	12_2017	Walking	Non-urban water areas	4-6 weeks	0	333
12	2017	12_2017	Walking	Urban building areas	4-6 weeks	4	333
12	2017	12_2017	Walking	Urban green areas	4-6 weeks	11	333
12	2017	12_2017	Walking	Urban industrial areas	4-6 weeks	0	333
12	2017	12_2017	Walking	Urban waste areas	4-6 weeks	0	333
12	2017	12_2017	Flight	Nesting area	6-8 weeks	0	333
12	2017	12_2017	Flight	Non-urban green areas	6-8 weeks	1	333
12	2017	12_2017	Flight	Non-urban water areas	6-8 weeks	1	333
12	2017	12_2017	Flight	Urban building areas	6-8 weeks	14	333
12	2017	12_2017	Flight	Urban green areas	6-8 weeks	7	333
12	2017	12_2017	Flight	Urban industrial areas	6-8 weeks	0	333
12	2017	12_2017	Flight	Urban waste areas	6-8 weeks	0	333
12	2017	12_2017	SitStanding	Nesting area	6-8 weeks	182	333
12	2017	12_2017	SitStanding	Non-urban green areas	6-8 weeks	1	333
12	2017	12_2017	SitStanding	Non-urban water areas	6-8 weeks	3	333
12	2017	12_2017	SitStanding	Urban building areas	6-8 weeks	56	333
12	2017	12_2017	SitStanding	Urban green areas	6-8 weeks	29	333
12	2017	12_2017	SitStanding	Urban industrial areas	6-8 weeks	0	333
12	2017	12_2017	SitStanding	Urban waste areas	6-8 weeks	0	333
12	2017	12_2017	Walking	Nesting area	6-8 weeks	11	333
12	2017	12_2017	Walking	Non-urban green areas	6-8 weeks	2	333
12	2017	12_2017	Walking	Non-urban water areas	6-8 weeks	0	333
12	2017	12_2017	Walking	Urban building areas	6-8 weeks	8	333
12	2017	12_2017	Walking	Urban green areas	6-8 weeks	16	333
12	2017	12_2017	Walking	Urban industrial areas	6-8 weeks	0	333
12	2017	12_2017	Walking	Urban waste areas	6-8 weeks	0	333
12	2017	12_2017	Flight	Nesting area	8-10 weeks	2	322
12	2017	12_2017	Flight	Non-urban green areas	8-10 weeks	0	322
12	2017	12_2017	Flight	Non-urban water areas	8-10 weeks	1	322
12	2017	12_2017	Flight	Urban building areas	8-10 weeks	8	322
12	2017	12_2017	Flight	Urban green areas	8-10 weeks	3	322
12	2017	12_2017	Flight	Urban industrial areas	8-10 weeks	1	322
12	2017	12_2017	Flight	Urban waste areas	8-10 weeks	0	322
12	2017	12_2017	SitStanding	Nesting area	8-10 weeks	146	322
12	2017	12_2017	SitStanding	Non-urban green areas	8-10 weeks	0	322
12	2017	12_2017	SitStanding	Non-urban water areas	8-10 weeks	4	322
12	2017	12_2017	SitStanding	Urban building areas	8-10 weeks	74	322
12	2017	12_2017	SitStanding	Urban green areas	8-10 weeks	42	322
12	2017	12_2017	SitStanding	Urban industrial areas	8-10 weeks	15	322
12	2017	12_2017	SitStanding	Urban waste areas	8-10 weeks	0	322
12	2017	12_2017	Walking	Nesting area	8-10 weeks	7	322
12	2017	12_2017	Walking	Non-urban green areas	8-10 weeks	0	322
12	2017	12_2017	Walking	Non-urban water areas	8-10 weeks	0	322
12	2017	12_2017	Walking	Urban building areas	8-10 weeks	6	322
12	2017	12_2017	Walking	Urban green areas	8-10 weeks	13	322
12	2017	12_2017	Walking	Urban industrial areas	8-10 weeks	0	322
12	2017	12_2017	Walking	Urban waste areas	8-10 weeks	0	322
12	2017	12_2017	Flight	Nesting area	pre-hatch 2-0 weeks	5	225
12	2017	12_2017	Flight	Non-urban green areas	pre-hatch 2-0 weeks	3	225
12	2017	12_2017	Flight	Non-urban water areas	pre-hatch 2-0 weeks	1	225
12	2017	12_2017	Flight	Urban building areas	pre-hatch 2-0 weeks	11	225
12	2017	12_2017	Flight	Urban green areas	pre-hatch 2-0 weeks	1	225
12	2017	12_2017	Flight	Urban industrial areas	pre-hatch 2-0 weeks	0	225
12	2017	12_2017	Flight	Urban waste areas	pre-hatch 2-0 weeks	0	225
12	2017	12_2017	SitStanding	Nesting area	pre-hatch 2-0 weeks	186	225
12	2017	12_2017	SitStanding	Non-urban green areas	pre-hatch 2-0 weeks	0	225
12	2017	12_2017	SitStanding	Non-urban water areas	pre-hatch 2-0 weeks	0	225
12	2017	12_2017	SitStanding	Urban building areas	pre-hatch 2-0 weeks	2	225
12	2017	12_2017	SitStanding	Urban green areas	pre-hatch 2-0 weeks	1	225
12	2017	12_2017	SitStanding	Urban industrial areas	pre-hatch 2-0 weeks	0	225
12	2017	12_2017	SitStanding	Urban waste areas	pre-hatch 2-0 weeks	0	225
12	2017	12_2017	Walking	Nesting area	pre-hatch 2-0 weeks	10	225
12	2017	12_2017	Walking	Non-urban green areas	pre-hatch 2-0 weeks	0	225
12	2017	12_2017	Walking	Non-urban water areas	pre-hatch 2-0 weeks	0	225
12	2017	12_2017	Walking	Urban building areas	pre-hatch 2-0 weeks	0	225
12	2017	12_2017	Walking	Urban green areas	pre-hatch 2-0 weeks	4	225
12	2017	12_2017	Walking	Urban industrial areas	pre-hatch 2-0 weeks	0	225
12	2017	12_2017	Walking	Urban waste areas	pre-hatch 2-0 weeks	0	225
2	2018	2_2018	Flight	Nesting area	2-4 weeks	2	24
2	2018	2_2018	Flight	Non-urban green areas	2-4 weeks	0	24
2	2018	2_2018	Flight	Non-urban water areas	2-4 weeks	0	24
2	2018	2_2018	Flight	Urban building areas	2-4 weeks	2	24
2	2018	2_2018	Flight	Urban green areas	2-4 weeks	0	24
2	2018	2_2018	Flight	Urban industrial areas	2-4 weeks	0	24
2	2018	2_2018	Flight	Urban waste areas	2-4 weeks	0	24
2	2018	2_2018	SitStanding	Nesting area	2-4 weeks	16	24
2	2018	2_2018	SitStanding	Non-urban green areas	2-4 weeks	1	24
2	2018	2_2018	SitStanding	Non-urban water areas	2-4 weeks	0	24
2	2018	2_2018	SitStanding	Urban building areas	2-4 weeks	0	24
2	2018	2_2018	SitStanding	Urban green areas	2-4 weeks	0	24
2	2018	2_2018	SitStanding	Urban industrial areas	2-4 weeks	0	24
2	2018	2_2018	SitStanding	Urban waste areas	2-4 weeks	0	24
2	2018	2_2018	Walking	Nesting area	2-4 weeks	2	24
2	2018	2_2018	Walking	Non-urban green areas	2-4 weeks	0	24
2	2018	2_2018	Walking	Non-urban water areas	2-4 weeks	0	24
2	2018	2_2018	Walking	Urban building areas	2-4 weeks	0	24
2	2018	2_2018	Walking	Urban green areas	2-4 weeks	1	24
2	2018	2_2018	Walking	Urban industrial areas	2-4 weeks	0	24
2	2018	2_2018	Walking	Urban waste areas	2-4 weeks	0	24
2	2018	2_2018	Flight	Nesting area	2 weeks before eggs	6	354
2	2018	2_2018	Flight	Non-urban green areas	2 weeks before eggs	1	354
2	2018	2_2018	Flight	Non-urban water areas	2 weeks before eggs	2	354
2	2018	2_2018	Flight	Urban building areas	2 weeks before eggs	7	354
2	2018	2_2018	Flight	Urban green areas	2 weeks before eggs	3	354
2	2018	2_2018	Flight	Urban industrial areas	2 weeks before eggs	2	354
2	2018	2_2018	Flight	Urban waste areas	2 weeks before eggs	0	354
2	2018	2_2018	SitStanding	Nesting area	2 weeks before eggs	270	354
2	2018	2_2018	SitStanding	Non-urban green areas	2 weeks before eggs	3	354
2	2018	2_2018	SitStanding	Non-urban water areas	2 weeks before eggs	2	354
2	2018	2_2018	SitStanding	Urban building areas	2 weeks before eggs	7	354
2	2018	2_2018	SitStanding	Urban green areas	2 weeks before eggs	5	354
2	2018	2_2018	SitStanding	Urban industrial areas	2 weeks before eggs	0	354
2	2018	2_2018	SitStanding	Urban waste areas	2 weeks before eggs	0	354
2	2018	2_2018	Walking	Nesting area	2 weeks before eggs	32	354
2	2018	2_2018	Walking	Non-urban green areas	2 weeks before eggs	8	354
2	2018	2_2018	Walking	Non-urban water areas	2 weeks before eggs	1	354
2	2018	2_2018	Walking	Urban building areas	2 weeks before eggs	2	354
2	2018	2_2018	Walking	Urban green areas	2 weeks before eggs	3	354
2	2018	2_2018	Walking	Urban industrial areas	2 weeks before eggs	0	354
2	2018	2_2018	Walking	Urban waste areas	2 weeks before eggs	0	354
2	2018	2_2018	Flight	Nesting area	pre-hatch 2-0 weeks	1	71
2	2018	2_2018	Flight	Non-urban green areas	pre-hatch 2-0 weeks	0	71
2	2018	2_2018	Flight	Non-urban water areas	pre-hatch 2-0 weeks	0	71
2	2018	2_2018	Flight	Urban building areas	pre-hatch 2-0 weeks	1	71
2	2018	2_2018	Flight	Urban green areas	pre-hatch 2-0 weeks	2	71
2	2018	2_2018	Flight	Urban industrial areas	pre-hatch 2-0 weeks	0	71
2	2018	2_2018	Flight	Urban waste areas	pre-hatch 2-0 weeks	1	71
2	2018	2_2018	SitStanding	Nesting area	pre-hatch 2-0 weeks	52	71
2	2018	2_2018	SitStanding	Non-urban green areas	pre-hatch 2-0 weeks	1	71
2	2018	2_2018	SitStanding	Non-urban water areas	pre-hatch 2-0 weeks	0	71
2	2018	2_2018	SitStanding	Urban building areas	pre-hatch 2-0 weeks	3	71
2	2018	2_2018	SitStanding	Urban green areas	pre-hatch 2-0 weeks	1	71
2	2018	2_2018	SitStanding	Urban industrial areas	pre-hatch 2-0 weeks	0	71
2	2018	2_2018	SitStanding	Urban waste areas	pre-hatch 2-0 weeks	1	71
2	2018	2_2018	Walking	Nesting area	pre-hatch 2-0 weeks	2	71
2	2018	2_2018	Walking	Non-urban green areas	pre-hatch 2-0 weeks	2	71
2	2018	2_2018	Walking	Non-urban water areas	pre-hatch 2-0 weeks	1	71
2	2018	2_2018	Walking	Urban building areas	pre-hatch 2-0 weeks	0	71
2	2018	2_2018	Walking	Urban green areas	pre-hatch 2-0 weeks	2	71
2	2018	2_2018	Walking	Urban industrial areas	pre-hatch 2-0 weeks	0	71
2	2018	2_2018	Walking	Urban waste areas	pre-hatch 2-0 weeks	0	71
2	2018	2_2018	Flight	Nesting area	pre-hatch 4-2 weeks	3	331
2	2018	2_2018	Flight	Non-urban green areas	pre-hatch 4-2 weeks	10	331
2	2018	2_2018	Flight	Non-urban water areas	pre-hatch 4-2 weeks	2	331
2	2018	2_2018	Flight	Urban building areas	pre-hatch 4-2 weeks	12	331
2	2018	2_2018	Flight	Urban green areas	pre-hatch 4-2 weeks	3	331
2	2018	2_2018	Flight	Urban industrial areas	pre-hatch 4-2 weeks	0	331
2	2018	2_2018	Flight	Urban waste areas	pre-hatch 4-2 weeks	1	331
2	2018	2_2018	SitStanding	Nesting area	pre-hatch 4-2 weeks	253	331
2	2018	2_2018	SitStanding	Non-urban green areas	pre-hatch 4-2 weeks	4	331
2	2018	2_2018	SitStanding	Non-urban water areas	pre-hatch 4-2 weeks	1	331
2	2018	2_2018	SitStanding	Urban building areas	pre-hatch 4-2 weeks	8	331
2	2018	2_2018	SitStanding	Urban green areas	pre-hatch 4-2 weeks	1	331
2	2018	2_2018	SitStanding	Urban industrial areas	pre-hatch 4-2 weeks	1	331
2	2018	2_2018	SitStanding	Urban waste areas	pre-hatch 4-2 weeks	7	331
2	2018	2_2018	Walking	Nesting area	pre-hatch 4-2 weeks	11	331
2	2018	2_2018	Walking	Non-urban green areas	pre-hatch 4-2 weeks	5	331
2	2018	2_2018	Walking	Non-urban water areas	pre-hatch 4-2 weeks	0	331
2	2018	2_2018	Walking	Urban building areas	pre-hatch 4-2 weeks	2	331
2	2018	2_2018	Walking	Urban green areas	pre-hatch 4-2 weeks	5	331
2	2018	2_2018	Walking	Urban industrial areas	pre-hatch 4-2 weeks	0	331
2	2018	2_2018	Walking	Urban waste areas	pre-hatch 4-2 weeks	3	331
3	2018	3_2018	Flight	Nesting area	0-2 weeks	3	329
3	2018	3_2018	Flight	Non-urban green areas	0-2 weeks	14	329
3	2018	3_2018	Flight	Non-urban water areas	0-2 weeks	2	329
3	2018	3_2018	Flight	Urban building areas	0-2 weeks	42	329
3	2018	3_2018	Flight	Urban green areas	0-2 weeks	10	329
3	2018	3_2018	Flight	Urban industrial areas	0-2 weeks	5	329
3	2018	3_2018	Flight	Urban waste areas	0-2 weeks	1	329
3	2018	3_2018	SitStanding	Nesting area	0-2 weeks	175	329
3	2018	3_2018	SitStanding	Non-urban green areas	0-2 weeks	2	329
3	2018	3_2018	SitStanding	Non-urban water areas	0-2 weeks	0	329
3	2018	3_2018	SitStanding	Urban building areas	0-2 weeks	11	329
3	2018	3_2018	SitStanding	Urban green areas	0-2 weeks	9	329
3	2018	3_2018	SitStanding	Urban industrial areas	0-2 weeks	1	329
3	2018	3_2018	SitStanding	Urban waste areas	0-2 weeks	3	329
3	2018	3_2018	Walking	Nesting area	0-2 weeks	16	329
3	2018	3_2018	Walking	Non-urban green areas	0-2 weeks	13	329
3	2018	3_2018	Walking	Non-urban water areas	0-2 weeks	0	329
3	2018	3_2018	Walking	Urban building areas	0-2 weeks	5	329
3	2018	3_2018	Walking	Urban green areas	0-2 weeks	14	329
3	2018	3_2018	Walking	Urban industrial areas	0-2 weeks	0	329
3	2018	3_2018	Walking	Urban waste areas	0-2 weeks	1	329
3	2018	3_2018	Flight	Nesting area	2-4 weeks	3	330
3	2018	3_2018	Flight	Non-urban green areas	2-4 weeks	12	330
3	2018	3_2018	Flight	Non-urban water areas	2-4 weeks	2	330
3	2018	3_2018	Flight	Urban building areas	2-4 weeks	64	330
3	2018	3_2018	Flight	Urban green areas	2-4 weeks	10	330
3	2018	3_2018	Flight	Urban industrial areas	2-4 weeks	5	330
3	2018	3_2018	Flight	Urban waste areas	2-4 weeks	8	330
3	2018	3_2018	SitStanding	Nesting area	2-4 weeks	127	330
3	2018	3_2018	SitStanding	Non-urban green areas	2-4 weeks	2	330
3	2018	3_2018	SitStanding	Non-urban water areas	2-4 weeks	4	330
3	2018	3_2018	SitStanding	Urban building areas	2-4 weeks	18	330
3	2018	3_2018	SitStanding	Urban green areas	2-4 weeks	9	330
3	2018	3_2018	SitStanding	Urban industrial areas	2-4 weeks	3	330
3	2018	3_2018	SitStanding	Urban waste areas	2-4 weeks	19	330
3	2018	3_2018	Walking	Nesting area	2-4 weeks	14	330
3	2018	3_2018	Walking	Non-urban green areas	2-4 weeks	11	330
3	2018	3_2018	Walking	Non-urban water areas	2-4 weeks	0	330
3	2018	3_2018	Walking	Urban building areas	2-4 weeks	3	330
3	2018	3_2018	Walking	Urban green areas	2-4 weeks	12	330
3	2018	3_2018	Walking	Urban industrial areas	2-4 weeks	1	330
3	2018	3_2018	Walking	Urban waste areas	2-4 weeks	2	330
3	2018	3_2018	Flight	Nesting area	2 weeks before eggs	4	265
3	2018	3_2018	Flight	Non-urban green areas	2 weeks before eggs	4	265
3	2018	3_2018	Flight	Non-urban water areas	2 weeks before eggs	0	265
3	2018	3_2018	Flight	Urban building areas	2 weeks before eggs	5	265
3	2018	3_2018	Flight	Urban green areas	2 weeks before eggs	0	265
3	2018	3_2018	Flight	Urban industrial areas	2 weeks before eggs	0	265
3	2018	3_2018	Flight	Urban waste areas	2 weeks before eggs	0	265
3	2018	3_2018	SitStanding	Nesting area	2 weeks before eggs	203	265
3	2018	3_2018	SitStanding	Non-urban green areas	2 weeks before eggs	6	265
3	2018	3_2018	SitStanding	Non-urban water areas	2 weeks before eggs	1	265
3	2018	3_2018	SitStanding	Urban building areas	2 weeks before eggs	1	265
3	2018	3_2018	SitStanding	Urban green areas	2 weeks before eggs	0	265
3	2018	3_2018	SitStanding	Urban industrial areas	2 weeks before eggs	0	265
3	2018	3_2018	SitStanding	Urban waste areas	2 weeks before eggs	0	265
3	2018	3_2018	Walking	Nesting area	2 weeks before eggs	26	265
3	2018	3_2018	Walking	Non-urban green areas	2 weeks before eggs	12	265
3	2018	3_2018	Walking	Non-urban water areas	2 weeks before eggs	0	265
3	2018	3_2018	Walking	Urban building areas	2 weeks before eggs	0	265
3	2018	3_2018	Walking	Urban green areas	2 weeks before eggs	3	265
3	2018	3_2018	Walking	Urban industrial areas	2 weeks before eggs	0	265
3	2018	3_2018	Walking	Urban waste areas	2 weeks before eggs	0	265
3	2018	3_2018	Flight	Nesting area	4-6 weeks	2	330
3	2018	3_2018	Flight	Non-urban green areas	4-6 weeks	8	330
3	2018	3_2018	Flight	Non-urban water areas	4-6 weeks	1	330
3	2018	3_2018	Flight	Urban building areas	4-6 weeks	50	330
3	2018	3_2018	Flight	Urban green areas	4-6 weeks	13	330
3	2018	3_2018	Flight	Urban industrial areas	4-6 weeks	3	330
3	2018	3_2018	Flight	Urban waste areas	4-6 weeks	5	330
3	2018	3_2018	SitStanding	Nesting area	4-6 weeks	137	330
3	2018	3_2018	SitStanding	Non-urban green areas	4-6 weeks	1	330
3	2018	3_2018	SitStanding	Non-urban water areas	4-6 weeks	2	330
3	2018	3_2018	SitStanding	Urban building areas	4-6 weeks	18	330
3	2018	3_2018	SitStanding	Urban green areas	4-6 weeks	5	330
3	2018	3_2018	SitStanding	Urban industrial areas	4-6 weeks	4	330
3	2018	3_2018	SitStanding	Urban waste areas	4-6 weeks	40	330
3	2018	3_2018	Walking	Nesting area	4-6 weeks	13	330
3	2018	3_2018	Walking	Non-urban green areas	4-6 weeks	6	330
3	2018	3_2018	Walking	Non-urban water areas	4-6 weeks	2	330
3	2018	3_2018	Walking	Urban building areas	4-6 weeks	5	330
3	2018	3_2018	Walking	Urban green areas	4-6 weeks	11	330
3	2018	3_2018	Walking	Urban industrial areas	4-6 weeks	4	330
3	2018	3_2018	Walking	Urban waste areas	4-6 weeks	3	330
3	2018	3_2018	Flight	Nesting area	6-8 weeks	2	333
3	2018	3_2018	Flight	Non-urban green areas	6-8 weeks	8	333
3	2018	3_2018	Flight	Non-urban water areas	6-8 weeks	3	333
3	2018	3_2018	Flight	Urban building areas	6-8 weeks	41	333
3	2018	3_2018	Flight	Urban green areas	6-8 weeks	12	333
3	2018	3_2018	Flight	Urban industrial areas	6-8 weeks	4	333
3	2018	3_2018	Flight	Urban waste areas	6-8 weeks	2	333
3	2018	3_2018	SitStanding	Nesting area	6-8 weeks	129	333
3	2018	3_2018	SitStanding	Non-urban green areas	6-8 weeks	4	333
3	2018	3_2018	SitStanding	Non-urban water areas	6-8 weeks	2	333
3	2018	3_2018	SitStanding	Urban building areas	6-8 weeks	27	333
3	2018	3_2018	SitStanding	Urban green areas	6-8 weeks	10	333
3	2018	3_2018	SitStanding	Urban industrial areas	6-8 weeks	4	333
3	2018	3_2018	SitStanding	Urban waste areas	6-8 weeks	33	333
3	2018	3_2018	Walking	Nesting area	6-8 weeks	15	333
3	2018	3_2018	Walking	Non-urban green areas	6-8 weeks	4	333
3	2018	3_2018	Walking	Non-urban water areas	6-8 weeks	2	333
3	2018	3_2018	Walking	Urban building areas	6-8 weeks	5	333
3	2018	3_2018	Walking	Urban green areas	6-8 weeks	18	333
3	2018	3_2018	Walking	Urban industrial areas	6-8 weeks	2	333
3	2018	3_2018	Walking	Urban waste areas	6-8 weeks	5	333
3	2018	3_2018	Flight	Nesting area	8-10 weeks	1	79
3	2018	3_2018	Flight	Non-urban green areas	8-10 weeks	5	79
3	2018	3_2018	Flight	Non-urban water areas	8-10 weeks	0	79
3	2018	3_2018	Flight	Urban building areas	8-10 weeks	1	79
3	2018	3_2018	Flight	Urban green areas	8-10 weeks	0	79
3	2018	3_2018	Flight	Urban industrial areas	8-10 weeks	0	79
3	2018	3_2018	Flight	Urban waste areas	8-10 weeks	1	79
3	2018	3_2018	SitStanding	Nesting area	8-10 weeks	29	79
3	2018	3_2018	SitStanding	Non-urban green areas	8-10 weeks	5	79
3	2018	3_2018	SitStanding	Non-urban water areas	8-10 weeks	10	79
3	2018	3_2018	SitStanding	Urban building areas	8-10 weeks	4	79
3	2018	3_2018	SitStanding	Urban green areas	8-10 weeks	2	79
3	2018	3_2018	SitStanding	Urban industrial areas	8-10 weeks	0	79
3	2018	3_2018	SitStanding	Urban waste areas	8-10 weeks	12	79
3	2018	3_2018	Walking	Nesting area	8-10 weeks	1	79
3	2018	3_2018	Walking	Non-urban green areas	8-10 weeks	4	79
3	2018	3_2018	Walking	Non-urban water areas	8-10 weeks	1	79
3	2018	3_2018	Walking	Urban building areas	8-10 weeks	0	79
3	2018	3_2018	Walking	Urban green areas	8-10 weeks	4	79
3	2018	3_2018	Walking	Urban industrial areas	8-10 weeks	0	79
3	2018	3_2018	Walking	Urban waste areas	8-10 weeks	0	79
3	2018	3_2018	Flight	Nesting area	pre-hatch 2-0 weeks	2	328
3	2018	3_2018	Flight	Non-urban green areas	pre-hatch 2-0 weeks	12	328
3	2018	3_2018	Flight	Non-urban water areas	pre-hatch 2-0 weeks	2	328
3	2018	3_2018	Flight	Urban building areas	pre-hatch 2-0 weeks	17	328
3	2018	3_2018	Flight	Urban green areas	pre-hatch 2-0 weeks	4	328
3	2018	3_2018	Flight	Urban industrial areas	pre-hatch 2-0 weeks	1	328
3	2018	3_2018	Flight	Urban waste areas	pre-hatch 2-0 weeks	0	328
3	2018	3_2018	SitStanding	Nesting area	pre-hatch 2-0 weeks	231	328
3	2018	3_2018	SitStanding	Non-urban green areas	pre-hatch 2-0 weeks	7	328
3	2018	3_2018	SitStanding	Non-urban water areas	pre-hatch 2-0 weeks	0	328
3	2018	3_2018	SitStanding	Urban building areas	pre-hatch 2-0 weeks	10	328
3	2018	3_2018	SitStanding	Urban green areas	pre-hatch 2-0 weeks	4	328
3	2018	3_2018	SitStanding	Urban industrial areas	pre-hatch 2-0 weeks	1	328
3	2018	3_2018	SitStanding	Urban waste areas	pre-hatch 2-0 weeks	5	328
3	2018	3_2018	Walking	Nesting area	pre-hatch 2-0 weeks	5	328
3	2018	3_2018	Walking	Non-urban green areas	pre-hatch 2-0 weeks	21	328
3	2018	3_2018	Walking	Non-urban water areas	pre-hatch 2-0 weeks	1	328
3	2018	3_2018	Walking	Urban building areas	pre-hatch 2-0 weeks	1	328
3	2018	3_2018	Walking	Urban green areas	pre-hatch 2-0 weeks	5	328
3	2018	3_2018	Walking	Urban industrial areas	pre-hatch 2-0 weeks	0	328
3	2018	3_2018	Walking	Urban waste areas	pre-hatch 2-0 weeks	0	328
3	2018	3_2018	Flight	Nesting area	pre-hatch 4-2 weeks	3	330
3	2018	3_2018	Flight	Non-urban green areas	pre-hatch 4-2 weeks	9	330
3	2018	3_2018	Flight	Non-urban water areas	pre-hatch 4-2 weeks	1	330
3	2018	3_2018	Flight	Urban building areas	pre-hatch 4-2 weeks	11	330
3	2018	3_2018	Flight	Urban green areas	pre-hatch 4-2 weeks	2	330
3	2018	3_2018	Flight	Urban industrial areas	pre-hatch 4-2 weeks	0	330
3	2018	3_2018	Flight	Urban waste areas	pre-hatch 4-2 weeks	0	330
3	2018	3_2018	SitStanding	Nesting area	pre-hatch 4-2 weeks	244	330
3	2018	3_2018	SitStanding	Non-urban green areas	pre-hatch 4-2 weeks	4	330
3	2018	3_2018	SitStanding	Non-urban water areas	pre-hatch 4-2 weeks	0	330
3	2018	3_2018	SitStanding	Urban building areas	pre-hatch 4-2 weeks	11	330
3	2018	3_2018	SitStanding	Urban green areas	pre-hatch 4-2 weeks	2	330
3	2018	3_2018	SitStanding	Urban industrial areas	pre-hatch 4-2 weeks	1	330
3	2018	3_2018	SitStanding	Urban waste areas	pre-hatch 4-2 weeks	2	330
3	2018	3_2018	Walking	Nesting area	pre-hatch 4-2 weeks	10	330
3	2018	3_2018	Walking	Non-urban green areas	pre-hatch 4-2 weeks	26	330
3	2018	3_2018	Walking	Non-urban water areas	pre-hatch 4-2 weeks	0	330
3	2018	3_2018	Walking	Urban building areas	pre-hatch 4-2 weeks	1	330
3	2018	3_2018	Walking	Urban green areas	pre-hatch 4-2 weeks	3	330
3	2018	3_2018	Walking	Urban industrial areas	pre-hatch 4-2 weeks	0	330
3	2018	3_2018	Walking	Urban waste areas	pre-hatch 4-2 weeks	0	330
6	2018	6_2018	Flight	Nesting area	pre-hatch 4-2 weeks	1	15
6	2018	6_2018	Flight	Non-urban green areas	pre-hatch 4-2 weeks	0	15
6	2018	6_2018	Flight	Non-urban water areas	pre-hatch 4-2 weeks	0	15
6	2018	6_2018	Flight	Urban building areas	pre-hatch 4-2 weeks	0	15
6	2018	6_2018	Flight	Urban green areas	pre-hatch 4-2 weeks	0	15
6	2018	6_2018	Flight	Urban industrial areas	pre-hatch 4-2 weeks	0	15
6	2018	6_2018	Flight	Urban waste areas	pre-hatch 4-2 weeks	0	15
6	2018	6_2018	SitStanding	Nesting area	pre-hatch 4-2 weeks	14	15
6	2018	6_2018	SitStanding	Non-urban green areas	pre-hatch 4-2 weeks	0	15
6	2018	6_2018	SitStanding	Non-urban water areas	pre-hatch 4-2 weeks	0	15
6	2018	6_2018	SitStanding	Urban building areas	pre-hatch 4-2 weeks	0	15
6	2018	6_2018	SitStanding	Urban green areas	pre-hatch 4-2 weeks	0	15
6	2018	6_2018	SitStanding	Urban industrial areas	pre-hatch 4-2 weeks	0	15
6	2018	6_2018	SitStanding	Urban waste areas	pre-hatch 4-2 weeks	0	15
6	2018	6_2018	Walking	Nesting area	pre-hatch 4-2 weeks	1	15
6	2018	6_2018	Walking	Non-urban green areas	pre-hatch 4-2 weeks	0	15
6	2018	6_2018	Walking	Non-urban water areas	pre-hatch 4-2 weeks	0	15
6	2018	6_2018	Walking	Urban building areas	pre-hatch 4-2 weeks	0	15
6	2018	6_2018	Walking	Urban green areas	pre-hatch 4-2 weeks	0	15
6	2018	6_2018	Walking	Urban industrial areas	pre-hatch 4-2 weeks	0	15
6	2018	6_2018	Walking	Urban waste areas	pre-hatch 4-2 weeks	0	15
7	2018	7_2018	Flight	Nesting area	0-2 weeks	5	333
7	2018	7_2018	Flight	Non-urban green areas	0-2 weeks	8	333
7	2018	7_2018	Flight	Non-urban water areas	0-2 weeks	1	333
7	2018	7_2018	Flight	Urban building areas	0-2 weeks	32	333
7	2018	7_2018	Flight	Urban green areas	0-2 weeks	8	333
7	2018	7_2018	Flight	Urban industrial areas	0-2 weeks	0	333
7	2018	7_2018	Flight	Urban waste areas	0-2 weeks	1	333
7	2018	7_2018	SitStanding	Nesting area	0-2 weeks	227	333
7	2018	7_2018	SitStanding	Non-urban green areas	0-2 weeks	1	333
7	2018	7_2018	SitStanding	Non-urban water areas	0-2 weeks	1	333
7	2018	7_2018	SitStanding	Urban building areas	0-2 weeks	5	333
7	2018	7_2018	SitStanding	Urban green areas	0-2 weeks	1	333
7	2018	7_2018	SitStanding	Urban industrial areas	0-2 weeks	0	333
7	2018	7_2018	SitStanding	Urban waste areas	0-2 weeks	0	333
7	2018	7_2018	Walking	Nesting area	0-2 weeks	20	333
7	2018	7_2018	Walking	Non-urban green areas	0-2 weeks	8	333
7	2018	7_2018	Walking	Non-urban water areas	0-2 weeks	1	333
7	2018	7_2018	Walking	Urban building areas	0-2 weeks	5	333
7	2018	7_2018	Walking	Urban green areas	0-2 weeks	8	333
7	2018	7_2018	Walking	Urban industrial areas	0-2 weeks	0	333
7	2018	7_2018	Walking	Urban waste areas	0-2 weeks	0	333
7	2018	7_2018	Flight	Nesting area	2-4 weeks	8	333
7	2018	7_2018	Flight	Non-urban green areas	2-4 weeks	12	333
7	2018	7_2018	Flight	Non-urban water areas	2-4 weeks	3	333
7	2018	7_2018	Flight	Urban building areas	2-4 weeks	39	333
7	2018	7_2018	Flight	Urban green areas	2-4 weeks	6	333
7	2018	7_2018	Flight	Urban industrial areas	2-4 weeks	2	333
7	2018	7_2018	Flight	Urban waste areas	2-4 weeks	1	333
7	2018	7_2018	SitStanding	Nesting area	2-4 weeks	218	333
7	2018	7_2018	SitStanding	Non-urban green areas	2-4 weeks	0	333
7	2018	7_2018	SitStanding	Non-urban water areas	2-4 weeks	1	333
7	2018	7_2018	SitStanding	Urban building areas	2-4 weeks	13	333
7	2018	7_2018	SitStanding	Urban green areas	2-4 weeks	0	333
7	2018	7_2018	SitStanding	Urban industrial areas	2-4 weeks	0	333
7	2018	7_2018	SitStanding	Urban waste areas	2-4 weeks	0	333
7	2018	7_2018	Walking	Nesting area	2-4 weeks	17	333
7	2018	7_2018	Walking	Non-urban green areas	2-4 weeks	5	333
7	2018	7_2018	Walking	Non-urban water areas	2-4 weeks	1	333
7	2018	7_2018	Walking	Urban building areas	2-4 weeks	5	333
7	2018	7_2018	Walking	Urban green areas	2-4 weeks	3	333
7	2018	7_2018	Walking	Urban industrial areas	2-4 weeks	0	333
7	2018	7_2018	Walking	Urban waste areas	2-4 weeks	0	333
7	2018	7_2018	Flight	Nesting area	2 weeks before eggs	4	356
7	2018	7_2018	Flight	Non-urban green areas	2 weeks before eggs	1	356
7	2018	7_2018	Flight	Non-urban water areas	2 weeks before eggs	1	356
7	2018	7_2018	Flight	Urban building areas	2 weeks before eggs	41	356
7	2018	7_2018	Flight	Urban green areas	2 weeks before eggs	9	356
7	2018	7_2018	Flight	Urban industrial areas	2 weeks before eggs	0	356
7	2018	7_2018	Flight	Urban waste areas	2 weeks before eggs	0	356
7	2018	7_2018	SitStanding	Nesting area	2 weeks before eggs	251	356
7	2018	7_2018	SitStanding	Non-urban green areas	2 weeks before eggs	1	356
7	2018	7_2018	SitStanding	Non-urban water areas	2 weeks before eggs	2	356
7	2018	7_2018	SitStanding	Urban building areas	2 weeks before eggs	9	356
7	2018	7_2018	SitStanding	Urban green areas	2 weeks before eggs	1	356
7	2018	7_2018	SitStanding	Urban industrial areas	2 weeks before eggs	0	356
7	2018	7_2018	SitStanding	Urban waste areas	2 weeks before eggs	0	356
7	2018	7_2018	Walking	Nesting area	2 weeks before eggs	23	356
7	2018	7_2018	Walking	Non-urban green areas	2 weeks before eggs	3	356
7	2018	7_2018	Walking	Non-urban water areas	2 weeks before eggs	3	356
7	2018	7_2018	Walking	Urban building areas	2 weeks before eggs	1	356
7	2018	7_2018	Walking	Urban green areas	2 weeks before eggs	6	356
7	2018	7_2018	Walking	Urban industrial areas	2 weeks before eggs	0	356
7	2018	7_2018	Walking	Urban waste areas	2 weeks before eggs	0	356
7	2018	7_2018	Flight	Nesting area	4-6 weeks	8	334
7	2018	7_2018	Flight	Non-urban green areas	4-6 weeks	2	334
7	2018	7_2018	Flight	Non-urban water areas	4-6 weeks	1	334
7	2018	7_2018	Flight	Urban building areas	4-6 weeks	44	334
7	2018	7_2018	Flight	Urban green areas	4-6 weeks	6	334
7	2018	7_2018	Flight	Urban industrial areas	4-6 weeks	0	334
7	2018	7_2018	Flight	Urban waste areas	4-6 weeks	2	334
7	2018	7_2018	SitStanding	Nesting area	4-6 weeks	237	334
7	2018	7_2018	SitStanding	Non-urban green areas	4-6 weeks	1	334
7	2018	7_2018	SitStanding	Non-urban water areas	4-6 weeks	2	334
7	2018	7_2018	SitStanding	Urban building areas	4-6 weeks	11	334
7	2018	7_2018	SitStanding	Urban green areas	4-6 weeks	0	334
7	2018	7_2018	SitStanding	Urban industrial areas	4-6 weeks	0	334
7	2018	7_2018	SitStanding	Urban waste areas	4-6 weeks	1	334
7	2018	7_2018	Walking	Nesting area	4-6 weeks	14	334
7	2018	7_2018	Walking	Non-urban green areas	4-6 weeks	1	334
7	2018	7_2018	Walking	Non-urban water areas	4-6 weeks	3	334
7	2018	7_2018	Walking	Urban building areas	4-6 weeks	1	334
7	2018	7_2018	Walking	Urban green areas	4-6 weeks	0	334
7	2018	7_2018	Walking	Urban industrial areas	4-6 weeks	0	334
7	2018	7_2018	Walking	Urban waste areas	4-6 weeks	0	334
7	2018	7_2018	Flight	Nesting area	6-8 weeks	7	333
7	2018	7_2018	Flight	Non-urban green areas	6-8 weeks	5	333
7	2018	7_2018	Flight	Non-urban water areas	6-8 weeks	1	333
7	2018	7_2018	Flight	Urban building areas	6-8 weeks	49	333
7	2018	7_2018	Flight	Urban green areas	6-8 weeks	5	333
7	2018	7_2018	Flight	Urban industrial areas	6-8 weeks	0	333
7	2018	7_2018	Flight	Urban waste areas	6-8 weeks	0	333
7	2018	7_2018	SitStanding	Nesting area	6-8 weeks	221	333
7	2018	7_2018	SitStanding	Non-urban green areas	6-8 weeks	2	333
7	2018	7_2018	SitStanding	Non-urban water areas	6-8 weeks	3	333
7	2018	7_2018	SitStanding	Urban building areas	6-8 weeks	22	333
7	2018	7_2018	SitStanding	Urban green areas	6-8 weeks	0	333
7	2018	7_2018	SitStanding	Urban industrial areas	6-8 weeks	0	333
7	2018	7_2018	SitStanding	Urban waste areas	6-8 weeks	1	333
7	2018	7_2018	Walking	Nesting area	6-8 weeks	11	333
7	2018	7_2018	Walking	Non-urban green areas	6-8 weeks	3	333
7	2018	7_2018	Walking	Non-urban water areas	6-8 weeks	1	333
7	2018	7_2018	Walking	Urban building areas	6-8 weeks	1	333
7	2018	7_2018	Walking	Urban green areas	6-8 weeks	2	333
7	2018	7_2018	Walking	Urban industrial areas	6-8 weeks	0	333
7	2018	7_2018	Walking	Urban waste areas	6-8 weeks	0	333
7	2018	7_2018	Flight	Nesting area	8-10 weeks	3	163
7	2018	7_2018	Flight	Non-urban green areas	8-10 weeks	5	163
7	2018	7_2018	Flight	Non-urban water areas	8-10 weeks	1	163
7	2018	7_2018	Flight	Urban building areas	8-10 weeks	25	163
7	2018	7_2018	Flight	Urban green areas	8-10 weeks	4	163
7	2018	7_2018	Flight	Urban industrial areas	8-10 weeks	0	163
7	2018	7_2018	Flight	Urban waste areas	8-10 weeks	3	163
7	2018	7_2018	SitStanding	Nesting area	8-10 weeks	92	163
7	2018	7_2018	SitStanding	Non-urban green areas	8-10 weeks	2	163
7	2018	7_2018	SitStanding	Non-urban water areas	8-10 weeks	1	163
7	2018	7_2018	SitStanding	Urban building areas	8-10 weeks	12	163
7	2018	7_2018	SitStanding	Urban green areas	8-10 weeks	0	163
7	2018	7_2018	SitStanding	Urban industrial areas	8-10 weeks	0	163
7	2018	7_2018	SitStanding	Urban waste areas	8-10 weeks	0	163
7	2018	7_2018	Walking	Nesting area	8-10 weeks	7	163
7	2018	7_2018	Walking	Non-urban green areas	8-10 weeks	2	163
7	2018	7_2018	Walking	Non-urban water areas	8-10 weeks	2	163
7	2018	7_2018	Walking	Urban building areas	8-10 weeks	2	163
7	2018	7_2018	Walking	Urban green areas	8-10 weeks	1	163
7	2018	7_2018	Walking	Urban industrial areas	8-10 weeks	0	163
7	2018	7_2018	Walking	Urban waste areas	8-10 weeks	0	163
7	2018	7_2018	Flight	Nesting area	pre-hatch 2-0 weeks	5	331
7	2018	7_2018	Flight	Non-urban green areas	pre-hatch 2-0 weeks	0	331
7	2018	7_2018	Flight	Non-urban water areas	pre-hatch 2-0 weeks	1	331
7	2018	7_2018	Flight	Urban building areas	pre-hatch 2-0 weeks	27	331
7	2018	7_2018	Flight	Urban green areas	pre-hatch 2-0 weeks	3	331
7	2018	7_2018	Flight	Urban industrial areas	pre-hatch 2-0 weeks	0	331
7	2018	7_2018	Flight	Urban waste areas	pre-hatch 2-0 weeks	0	331
7	2018	7_2018	SitStanding	Nesting area	pre-hatch 2-0 weeks	269	331
7	2018	7_2018	SitStanding	Non-urban green areas	pre-hatch 2-0 weeks	0	331
7	2018	7_2018	SitStanding	Non-urban water areas	pre-hatch 2-0 weeks	2	331
7	2018	7_2018	SitStanding	Urban building areas	pre-hatch 2-0 weeks	11	331
7	2018	7_2018	SitStanding	Urban green areas	pre-hatch 2-0 weeks	0	331
7	2018	7_2018	SitStanding	Urban industrial areas	pre-hatch 2-0 weeks	0	331
7	2018	7_2018	SitStanding	Urban waste areas	pre-hatch 2-0 weeks	1	331
7	2018	7_2018	Walking	Nesting area	pre-hatch 2-0 weeks	7	331
7	2018	7_2018	Walking	Non-urban green areas	pre-hatch 2-0 weeks	0	331
7	2018	7_2018	Walking	Non-urban water areas	pre-hatch 2-0 weeks	3	331
7	2018	7_2018	Walking	Urban building areas	pre-hatch 2-0 weeks	3	331
7	2018	7_2018	Walking	Urban green areas	pre-hatch 2-0 weeks	0	331
7	2018	7_2018	Walking	Urban industrial areas	pre-hatch 2-0 weeks	0	331
7	2018	7_2018	Walking	Urban waste areas	pre-hatch 2-0 weeks	0	331
7	2018	7_2018	Flight	Nesting area	pre-hatch 4-2 weeks	4	334
7	2018	7_2018	Flight	Non-urban green areas	pre-hatch 4-2 weeks	0	334
7	2018	7_2018	Flight	Non-urban water areas	pre-hatch 4-2 weeks	0	334
7	2018	7_2018	Flight	Urban building areas	pre-hatch 4-2 weeks	28	334
7	2018	7_2018	Flight	Urban green areas	pre-hatch 4-2 weeks	3	334
7	2018	7_2018	Flight	Urban industrial areas	pre-hatch 4-2 weeks	0	334
7	2018	7_2018	Flight	Urban waste areas	pre-hatch 4-2 weeks	0	334
7	2018	7_2018	SitStanding	Nesting area	pre-hatch 4-2 weeks	279	334
7	2018	7_2018	SitStanding	Non-urban green areas	pre-hatch 4-2 weeks	0	334
7	2018	7_2018	SitStanding	Non-urban water areas	pre-hatch 4-2 weeks	1	334
7	2018	7_2018	SitStanding	Urban building areas	pre-hatch 4-2 weeks	7	334
7	2018	7_2018	SitStanding	Urban green areas	pre-hatch 4-2 weeks	0	334
7	2018	7_2018	SitStanding	Urban industrial areas	pre-hatch 4-2 weeks	0	334
7	2018	7_2018	SitStanding	Urban waste areas	pre-hatch 4-2 weeks	0	334
7	2018	7_2018	Walking	Nesting area	pre-hatch 4-2 weeks	7	334
7	2018	7_2018	Walking	Non-urban green areas	pre-hatch 4-2 weeks	0	334
7	2018	7_2018	Walking	Non-urban water areas	pre-hatch 4-2 weeks	0	334
7	2018	7_2018	Walking	Urban building areas	pre-hatch 4-2 weeks	0	334
7	2018	7_2018	Walking	Urban green areas	pre-hatch 4-2 weeks	2	334
7	2018	7_2018	Walking	Urban industrial areas	pre-hatch 4-2 weeks	0	334
7	2018	7_2018	Walking	Urban waste areas	pre-hatch 4-2 weeks	0	334
9	2018	9_2018	Flight	Nesting area	0-2 weeks	3	333
9	2018	9_2018	Flight	Non-urban green areas	0-2 weeks	11	333
9	2018	9_2018	Flight	Non-urban water areas	0-2 weeks	2	333
9	2018	9_2018	Flight	Urban building areas	0-2 weeks	23	333
9	2018	9_2018	Flight	Urban green areas	0-2 weeks	7	333
9	2018	9_2018	Flight	Urban industrial areas	0-2 weeks	0	333
9	2018	9_2018	Flight	Urban waste areas	0-2 weeks	1	333
9	2018	9_2018	SitStanding	Nesting area	0-2 weeks	207	333
9	2018	9_2018	SitStanding	Non-urban green areas	0-2 weeks	2	333
9	2018	9_2018	SitStanding	Non-urban water areas	0-2 weeks	2	333
9	2018	9_2018	SitStanding	Urban building areas	0-2 weeks	10	333
9	2018	9_2018	SitStanding	Urban green areas	0-2 weeks	3	333
9	2018	9_2018	SitStanding	Urban industrial areas	0-2 weeks	2	333
9	2018	9_2018	SitStanding	Urban waste areas	0-2 weeks	0	333
9	2018	9_2018	Walking	Nesting area	0-2 weeks	10	333
9	2018	9_2018	Walking	Non-urban green areas	0-2 weeks	18	333
9	2018	9_2018	Walking	Non-urban water areas	0-2 weeks	2	333
9	2018	9_2018	Walking	Urban building areas	0-2 weeks	18	333
9	2018	9_2018	Walking	Urban green areas	0-2 weeks	11	333
9	2018	9_2018	Walking	Urban industrial areas	0-2 weeks	0	333
9	2018	9_2018	Walking	Urban waste areas	0-2 weeks	0	333
9	2018	9_2018	Flight	Nesting area	2-4 weeks	4	332
9	2018	9_2018	Flight	Non-urban green areas	2-4 weeks	9	332
9	2018	9_2018	Flight	Non-urban water areas	2-4 weeks	3	332
9	2018	9_2018	Flight	Urban building areas	2-4 weeks	39	332
9	2018	9_2018	Flight	Urban green areas	2-4 weeks	11	332
9	2018	9_2018	Flight	Urban industrial areas	2-4 weeks	0	332
9	2018	9_2018	Flight	Urban waste areas	2-4 weeks	0	332
9	2018	9_2018	SitStanding	Nesting area	2-4 weeks	213	332
9	2018	9_2018	SitStanding	Non-urban green areas	2-4 weeks	0	332
9	2018	9_2018	SitStanding	Non-urban water areas	2-4 weeks	4	332
9	2018	9_2018	SitStanding	Urban building areas	2-4 weeks	13	332
9	2018	9_2018	SitStanding	Urban green areas	2-4 weeks	0	332
9	2018	9_2018	SitStanding	Urban industrial areas	2-4 weeks	0	332
9	2018	9_2018	SitStanding	Urban waste areas	2-4 weeks	0	332
9	2018	9_2018	Walking	Nesting area	2-4 weeks	16	332
9	2018	9_2018	Walking	Non-urban green areas	2-4 weeks	4	332
9	2018	9_2018	Walking	Non-urban water areas	2-4 weeks	2	332
9	2018	9_2018	Walking	Urban building areas	2-4 weeks	8	332
9	2018	9_2018	Walking	Urban green areas	2-4 weeks	6	332
9	2018	9_2018	Walking	Urban industrial areas	2-4 weeks	1	332
9	2018	9_2018	Walking	Urban waste areas	2-4 weeks	1	332
9	2018	9_2018	Flight	Nesting area	2 weeks before eggs	3	358
9	2018	9_2018	Flight	Non-urban green areas	2 weeks before eggs	4	358
9	2018	9_2018	Flight	Non-urban water areas	2 weeks before eggs	3	358
9	2018	9_2018	Flight	Urban building areas	2 weeks before eggs	13	358
9	2018	9_2018	Flight	Urban green areas	2 weeks before eggs	2	358
9	2018	9_2018	Flight	Urban industrial areas	2 weeks before eggs	1	358
9	2018	9_2018	Flight	Urban waste areas	2 weeks before eggs	0	358
9	2018	9_2018	SitStanding	Nesting area	2 weeks before eggs	211	358
9	2018	9_2018	SitStanding	Non-urban green areas	2 weeks before eggs	3	358
9	2018	9_2018	SitStanding	Non-urban water areas	2 weeks before eggs	3	358
9	2018	9_2018	SitStanding	Urban building areas	2 weeks before eggs	57	358
9	2018	9_2018	SitStanding	Urban green areas	2 weeks before eggs	13	358
9	2018	9_2018	SitStanding	Urban industrial areas	2 weeks before eggs	0	358
9	2018	9_2018	SitStanding	Urban waste areas	2 weeks before eggs	0	358
9	2018	9_2018	Walking	Nesting area	2 weeks before eggs	16	358
9	2018	9_2018	Walking	Non-urban green areas	2 weeks before eggs	2	358
9	2018	9_2018	Walking	Non-urban water areas	2 weeks before eggs	2	358
9	2018	9_2018	Walking	Urban building areas	2 weeks before eggs	13	358
9	2018	9_2018	Walking	Urban green areas	2 weeks before eggs	13	358
9	2018	9_2018	Walking	Urban industrial areas	2 weeks before eggs	0	358
9	2018	9_2018	Walking	Urban waste areas	2 weeks before eggs	0	358
9	2018	9_2018	Flight	Nesting area	4-6 weeks	8	336
9	2018	9_2018	Flight	Non-urban green areas	4-6 weeks	29	336
9	2018	9_2018	Flight	Non-urban water areas	4-6 weeks	3	336
9	2018	9_2018	Flight	Urban building areas	4-6 weeks	25	336
9	2018	9_2018	Flight	Urban green areas	4-6 weeks	9	336
9	2018	9_2018	Flight	Urban industrial areas	4-6 weeks	1	336
9	2018	9_2018	Flight	Urban waste areas	4-6 weeks	0	336
9	2018	9_2018	SitStanding	Nesting area	4-6 weeks	211	336
9	2018	9_2018	SitStanding	Non-urban green areas	4-6 weeks	1	336
9	2018	9_2018	SitStanding	Non-urban water areas	4-6 weeks	2	336
9	2018	9_2018	SitStanding	Urban building areas	4-6 weeks	6	336
9	2018	9_2018	SitStanding	Urban green areas	4-6 weeks	3	336
9	2018	9_2018	SitStanding	Urban industrial areas	4-6 weeks	0	336
9	2018	9_2018	SitStanding	Urban waste areas	4-6 weeks	0	336
9	2018	9_2018	Walking	Nesting area	4-6 weeks	22	336
9	2018	9_2018	Walking	Non-urban green areas	4-6 weeks	5	336
9	2018	9_2018	Walking	Non-urban water areas	4-6 weeks	1	336
9	2018	9_2018	Walking	Urban building areas	4-6 weeks	5	336
9	2018	9_2018	Walking	Urban green areas	4-6 weeks	5	336
9	2018	9_2018	Walking	Urban industrial areas	4-6 weeks	0	336
9	2018	9_2018	Walking	Urban waste areas	4-6 weeks	0	336
9	2018	9_2018	Flight	Nesting area	6-8 weeks	4	258
9	2018	9_2018	Flight	Non-urban green areas	6-8 weeks	10	258
9	2018	9_2018	Flight	Non-urban water areas	6-8 weeks	3	258
9	2018	9_2018	Flight	Urban building areas	6-8 weeks	29	258
9	2018	9_2018	Flight	Urban green areas	6-8 weeks	8	258
9	2018	9_2018	Flight	Urban industrial areas	6-8 weeks	1	258
9	2018	9_2018	Flight	Urban waste areas	6-8 weeks	0	258
9	2018	9_2018	SitStanding	Nesting area	6-8 weeks	152	258
9	2018	9_2018	SitStanding	Non-urban green areas	6-8 weeks	3	258
9	2018	9_2018	SitStanding	Non-urban water areas	6-8 weeks	1	258
9	2018	9_2018	SitStanding	Urban building areas	6-8 weeks	14	258
9	2018	9_2018	SitStanding	Urban green areas	6-8 weeks	3	258
9	2018	9_2018	SitStanding	Urban industrial areas	6-8 weeks	1	258
9	2018	9_2018	SitStanding	Urban waste areas	6-8 weeks	0	258
9	2018	9_2018	Walking	Nesting area	6-8 weeks	13	258
9	2018	9_2018	Walking	Non-urban green areas	6-8 weeks	5	258
9	2018	9_2018	Walking	Non-urban water areas	6-8 weeks	1	258
9	2018	9_2018	Walking	Urban building areas	6-8 weeks	3	258
9	2018	9_2018	Walking	Urban green areas	6-8 weeks	7	258
9	2018	9_2018	Walking	Urban industrial areas	6-8 weeks	0	258
9	2018	9_2018	Walking	Urban waste areas	6-8 weeks	0	258
9	2018	9_2018	Flight	Nesting area	8-10 weeks	0	4
9	2018	9_2018	Flight	Non-urban green areas	8-10 weeks	0	4
9	2018	9_2018	Flight	Non-urban water areas	8-10 weeks	0	4
9	2018	9_2018	Flight	Urban building areas	8-10 weeks	0	4
9	2018	9_2018	Flight	Urban green areas	8-10 weeks	0	4
9	2018	9_2018	Flight	Urban industrial areas	8-10 weeks	0	4
9	2018	9_2018	Flight	Urban waste areas	8-10 weeks	0	4
9	2018	9_2018	SitStanding	Nesting area	8-10 weeks	3	4
9	2018	9_2018	SitStanding	Non-urban green areas	8-10 weeks	0	4
9	2018	9_2018	SitStanding	Non-urban water areas	8-10 weeks	0	4
9	2018	9_2018	SitStanding	Urban building areas	8-10 weeks	1	4
9	2018	9_2018	SitStanding	Urban green areas	8-10 weeks	0	4
9	2018	9_2018	SitStanding	Urban industrial areas	8-10 weeks	0	4
9	2018	9_2018	SitStanding	Urban waste areas	8-10 weeks	0	4
9	2018	9_2018	Walking	Nesting area	8-10 weeks	0	4
9	2018	9_2018	Walking	Non-urban green areas	8-10 weeks	0	4
9	2018	9_2018	Walking	Non-urban water areas	8-10 weeks	0	4
9	2018	9_2018	Walking	Urban building areas	8-10 weeks	0	4
9	2018	9_2018	Walking	Urban green areas	8-10 weeks	0	4
9	2018	9_2018	Walking	Urban industrial areas	8-10 weeks	0	4
9	2018	9_2018	Walking	Urban waste areas	8-10 weeks	0	4
9	2018	9_2018	Flight	Nesting area	pre-hatch 2-0 weeks	2	334
9	2018	9_2018	Flight	Non-urban green areas	pre-hatch 2-0 weeks	9	334
9	2018	9_2018	Flight	Non-urban water areas	pre-hatch 2-0 weeks	3	334
9	2018	9_2018	Flight	Urban building areas	pre-hatch 2-0 weeks	15	334
9	2018	9_2018	Flight	Urban green areas	pre-hatch 2-0 weeks	1	334
9	2018	9_2018	Flight	Urban industrial areas	pre-hatch 2-0 weeks	0	334
9	2018	9_2018	Flight	Urban waste areas	pre-hatch 2-0 weeks	1	334
9	2018	9_2018	SitStanding	Nesting area	pre-hatch 2-0 weeks	252	334
9	2018	9_2018	SitStanding	Non-urban green areas	pre-hatch 2-0 weeks	3	334
9	2018	9_2018	SitStanding	Non-urban water areas	pre-hatch 2-0 weeks	2	334
9	2018	9_2018	SitStanding	Urban building areas	pre-hatch 2-0 weeks	13	334
9	2018	9_2018	SitStanding	Urban green areas	pre-hatch 2-0 weeks	4	334
9	2018	9_2018	SitStanding	Urban industrial areas	pre-hatch 2-0 weeks	3	334
9	2018	9_2018	SitStanding	Urban waste areas	pre-hatch 2-0 weeks	0	334
9	2018	9_2018	Walking	Nesting area	pre-hatch 2-0 weeks	8	334
9	2018	9_2018	Walking	Non-urban green areas	pre-hatch 2-0 weeks	6	334
9	2018	9_2018	Walking	Non-urban water areas	pre-hatch 2-0 weeks	1	334
9	2018	9_2018	Walking	Urban building areas	pre-hatch 2-0 weeks	5	334
9	2018	9_2018	Walking	Urban green areas	pre-hatch 2-0 weeks	3	334
9	2018	9_2018	Walking	Urban industrial areas	pre-hatch 2-0 weeks	2	334
9	2018	9_2018	Walking	Urban waste areas	pre-hatch 2-0 weeks	0	334
9	2018	9_2018	Flight	Nesting area	pre-hatch 4-2 weeks	5	334
9	2018	9_2018	Flight	Non-urban green areas	pre-hatch 4-2 weeks	7	334
9	2018	9_2018	Flight	Non-urban water areas	pre-hatch 4-2 weeks	3	334
9	2018	9_2018	Flight	Urban building areas	pre-hatch 4-2 weeks	7	334
9	2018	9_2018	Flight	Urban green areas	pre-hatch 4-2 weeks	1	334
9	2018	9_2018	Flight	Urban industrial areas	pre-hatch 4-2 weeks	0	334
9	2018	9_2018	Flight	Urban waste areas	pre-hatch 4-2 weeks	0	334
9	2018	9_2018	SitStanding	Nesting area	pre-hatch 4-2 weeks	267	334
9	2018	9_2018	SitStanding	Non-urban green areas	pre-hatch 4-2 weeks	2	334
9	2018	9_2018	SitStanding	Non-urban water areas	pre-hatch 4-2 weeks	2	334
9	2018	9_2018	SitStanding	Urban building areas	pre-hatch 4-2 weeks	5	334
9	2018	9_2018	SitStanding	Urban green areas	pre-hatch 4-2 weeks	1	334
9	2018	9_2018	SitStanding	Urban industrial areas	pre-hatch 4-2 weeks	1	334
9	2018	9_2018	SitStanding	Urban waste areas	pre-hatch 4-2 weeks	0	334
9	2018	9_2018	Walking	Nesting area	pre-hatch 4-2 weeks	15	334
9	2018	9_2018	Walking	Non-urban green areas	pre-hatch 4-2 weeks	15	334
9	2018	9_2018	Walking	Non-urban water areas	pre-hatch 4-2 weeks	2	334
9	2018	9_2018	Walking	Urban building areas	pre-hatch 4-2 weeks	2	334
9	2018	9_2018	Walking	Urban green areas	pre-hatch 4-2 weeks	0	334
9	2018	9_2018	Walking	Urban industrial areas	pre-hatch 4-2 weeks	0	334
9	2018	9_2018	Walking	Urban waste areas	pre-hatch 4-2 weeks	0	334
10	2018	10_2018	Flight	Nesting area	0-2 weeks	6	332
10	2018	10_2018	Flight	Non-urban green areas	0-2 weeks	21	332
10	2018	10_2018	Flight	Non-urban water areas	0-2 weeks	1	332
10	2018	10_2018	Flight	Urban building areas	0-2 weeks	30	332
10	2018	10_2018	Flight	Urban green areas	0-2 weeks	4	332
10	2018	10_2018	Flight	Urban industrial areas	0-2 weeks	2	332
10	2018	10_2018	Flight	Urban waste areas	0-2 weeks	0	332
10	2018	10_2018	SitStanding	Nesting area	0-2 weeks	215	332
10	2018	10_2018	SitStanding	Non-urban green areas	0-2 weeks	4	332
10	2018	10_2018	SitStanding	Non-urban water areas	0-2 weeks	2	332
10	2018	10_2018	SitStanding	Urban building areas	0-2 weeks	7	332
10	2018	10_2018	SitStanding	Urban green areas	0-2 weeks	2	332
10	2018	10_2018	SitStanding	Urban industrial areas	0-2 weeks	2	332
10	2018	10_2018	SitStanding	Urban waste areas	0-2 weeks	1	332
10	2018	10_2018	Walking	Nesting area	0-2 weeks	14	332
10	2018	10_2018	Walking	Non-urban green areas	0-2 weeks	12	332
10	2018	10_2018	Walking	Non-urban water areas	0-2 weeks	1	332
10	2018	10_2018	Walking	Urban building areas	0-2 weeks	2	332
10	2018	10_2018	Walking	Urban green areas	0-2 weeks	4	332
10	2018	10_2018	Walking	Urban industrial areas	0-2 weeks	0	332
10	2018	10_2018	Walking	Urban waste areas	0-2 weeks	1	332
10	2018	10_2018	Flight	Nesting area	2-4 weeks	9	333
10	2018	10_2018	Flight	Non-urban green areas	2-4 weeks	30	333
10	2018	10_2018	Flight	Non-urban water areas	2-4 weeks	3	333
10	2018	10_2018	Flight	Urban building areas	2-4 weeks	31	333
10	2018	10_2018	Flight	Urban green areas	2-4 weeks	5	333
10	2018	10_2018	Flight	Urban industrial areas	2-4 weeks	0	333
10	2018	10_2018	Flight	Urban waste areas	2-4 weeks	4	333
10	2018	10_2018	SitStanding	Nesting area	2-4 weeks	204	333
10	2018	10_2018	SitStanding	Non-urban green areas	2-4 weeks	4	333
10	2018	10_2018	SitStanding	Non-urban water areas	2-4 weeks	2	333
10	2018	10_2018	SitStanding	Urban building areas	2-4 weeks	11	333
10	2018	10_2018	SitStanding	Urban green areas	2-4 weeks	2	333
10	2018	10_2018	SitStanding	Urban industrial areas	2-4 weeks	0	333
10	2018	10_2018	SitStanding	Urban waste areas	2-4 weeks	4	333
10	2018	10_2018	Walking	Nesting area	2-4 weeks	14	333
10	2018	10_2018	Walking	Non-urban green areas	2-4 weeks	6	333
10	2018	10_2018	Walking	Non-urban water areas	2-4 weeks	1	333
10	2018	10_2018	Walking	Urban building areas	2-4 weeks	0	333
10	2018	10_2018	Walking	Urban green areas	2-4 weeks	0	333
10	2018	10_2018	Walking	Urban industrial areas	2-4 weeks	0	333
10	2018	10_2018	Walking	Urban waste areas	2-4 weeks	1	333
10	2018	10_2018	Flight	Nesting area	2 weeks before eggs	8	357
10	2018	10_2018	Flight	Non-urban green areas	2 weeks before eggs	5	357
10	2018	10_2018	Flight	Non-urban water areas	2 weeks before eggs	2	357
10	2018	10_2018	Flight	Urban building areas	2 weeks before eggs	23	357
10	2018	10_2018	Flight	Urban green areas	2 weeks before eggs	4	357
10	2018	10_2018	Flight	Urban industrial areas	2 weeks before eggs	1	357
10	2018	10_2018	Flight	Urban waste areas	2 weeks before eggs	0	357
10	2018	10_2018	SitStanding	Nesting area	2 weeks before eggs	272	357
10	2018	10_2018	SitStanding	Non-urban green areas	2 weeks before eggs	2	357
10	2018	10_2018	SitStanding	Non-urban water areas	2 weeks before eggs	1	357
10	2018	10_2018	SitStanding	Urban building areas	2 weeks before eggs	5	357
10	2018	10_2018	SitStanding	Urban green areas	2 weeks before eggs	0	357
10	2018	10_2018	SitStanding	Urban industrial areas	2 weeks before eggs	0	357
10	2018	10_2018	SitStanding	Urban waste areas	2 weeks before eggs	3	357
10	2018	10_2018	Walking	Nesting area	2 weeks before eggs	19	357
10	2018	10_2018	Walking	Non-urban green areas	2 weeks before eggs	5	357
10	2018	10_2018	Walking	Non-urban water areas	2 weeks before eggs	1	357
10	2018	10_2018	Walking	Urban building areas	2 weeks before eggs	1	357
10	2018	10_2018	Walking	Urban green areas	2 weeks before eggs	3	357
10	2018	10_2018	Walking	Urban industrial areas	2 weeks before eggs	0	357
10	2018	10_2018	Walking	Urban waste areas	2 weeks before eggs	0	357
10	2018	10_2018	Flight	Nesting area	4-6 weeks	9	336
10	2018	10_2018	Flight	Non-urban green areas	4-6 weeks	11	336
10	2018	10_2018	Flight	Non-urban water areas	4-6 weeks	5	336
10	2018	10_2018	Flight	Urban building areas	4-6 weeks	38	336
10	2018	10_2018	Flight	Urban green areas	4-6 weeks	2	336
10	2018	10_2018	Flight	Urban industrial areas	4-6 weeks	2	336
10	2018	10_2018	Flight	Urban waste areas	4-6 weeks	2	336
10	2018	10_2018	SitStanding	Nesting area	4-6 weeks	224	336
10	2018	10_2018	SitStanding	Non-urban green areas	4-6 weeks	3	336
10	2018	10_2018	SitStanding	Non-urban water areas	4-6 weeks	5	336
10	2018	10_2018	SitStanding	Urban building areas	4-6 weeks	10	336
10	2018	10_2018	SitStanding	Urban green areas	4-6 weeks	1	336
10	2018	10_2018	SitStanding	Urban industrial areas	4-6 weeks	0	336
10	2018	10_2018	SitStanding	Urban waste areas	4-6 weeks	2	336
10	2018	10_2018	Walking	Nesting area	4-6 weeks	14	336
10	2018	10_2018	Walking	Non-urban green areas	4-6 weeks	3	336
10	2018	10_2018	Walking	Non-urban water areas	4-6 weeks	2	336
10	2018	10_2018	Walking	Urban building areas	4-6 weeks	2	336
10	2018	10_2018	Walking	Urban green areas	4-6 weeks	0	336
10	2018	10_2018	Walking	Urban industrial areas	4-6 weeks	0	336
10	2018	10_2018	Walking	Urban waste areas	4-6 weeks	0	336
10	2018	10_2018	Flight	Nesting area	6-8 weeks	6	333
10	2018	10_2018	Flight	Non-urban green areas	6-8 weeks	22	333
10	2018	10_2018	Flight	Non-urban water areas	6-8 weeks	2	333
10	2018	10_2018	Flight	Urban building areas	6-8 weeks	46	333
10	2018	10_2018	Flight	Urban green areas	6-8 weeks	5	333
10	2018	10_2018	Flight	Urban industrial areas	6-8 weeks	1	333
10	2018	10_2018	Flight	Urban waste areas	6-8 weeks	2	333
10	2018	10_2018	SitStanding	Nesting area	6-8 weeks	191	333
10	2018	10_2018	SitStanding	Non-urban green areas	6-8 weeks	6	333
10	2018	10_2018	SitStanding	Non-urban water areas	6-8 weeks	2	333
10	2018	10_2018	SitStanding	Urban building areas	6-8 weeks	24	333
10	2018	10_2018	SitStanding	Urban green areas	6-8 weeks	2	333
10	2018	10_2018	SitStanding	Urban industrial areas	6-8 weeks	0	333
10	2018	10_2018	SitStanding	Urban waste areas	6-8 weeks	2	333
10	2018	10_2018	Walking	Nesting area	6-8 weeks	10	333
10	2018	10_2018	Walking	Non-urban green areas	6-8 weeks	6	333
10	2018	10_2018	Walking	Non-urban water areas	6-8 weeks	0	333
10	2018	10_2018	Walking	Urban building areas	6-8 weeks	5	333
10	2018	10_2018	Walking	Urban green areas	6-8 weeks	1	333
10	2018	10_2018	Walking	Urban industrial areas	6-8 weeks	0	333
10	2018	10_2018	Walking	Urban waste areas	6-8 weeks	2	333
10	2018	10_2018	Flight	Nesting area	8-10 weeks	2	139
10	2018	10_2018	Flight	Non-urban green areas	8-10 weeks	7	139
10	2018	10_2018	Flight	Non-urban water areas	8-10 weeks	1	139
10	2018	10_2018	Flight	Urban building areas	8-10 weeks	19	139
10	2018	10_2018	Flight	Urban green areas	8-10 weeks	2	139
10	2018	10_2018	Flight	Urban industrial areas	8-10 weeks	0	139
10	2018	10_2018	Flight	Urban waste areas	8-10 weeks	0	139
10	2018	10_2018	SitStanding	Nesting area	8-10 weeks	67	139
10	2018	10_2018	SitStanding	Non-urban green areas	8-10 weeks	10	139
10	2018	10_2018	SitStanding	Non-urban water areas	8-10 weeks	1	139
10	2018	10_2018	SitStanding	Urban building areas	8-10 weeks	15	139
10	2018	10_2018	SitStanding	Urban green areas	8-10 weeks	1	139
10	2018	10_2018	SitStanding	Urban industrial areas	8-10 weeks	0	139
10	2018	10_2018	SitStanding	Urban waste areas	8-10 weeks	1	139
10	2018	10_2018	Walking	Nesting area	8-10 weeks	5	139
10	2018	10_2018	Walking	Non-urban green areas	8-10 weeks	3	139
10	2018	10_2018	Walking	Non-urban water areas	8-10 weeks	2	139
10	2018	10_2018	Walking	Urban building areas	8-10 weeks	2	139
10	2018	10_2018	Walking	Urban green areas	8-10 weeks	1	139
10	2018	10_2018	Walking	Urban industrial areas	8-10 weeks	0	139
10	2018	10_2018	Walking	Urban waste areas	8-10 weeks	1	139
10	2018	10_2018	Flight	Nesting area	pre-hatch 2-0 weeks	6	331
10	2018	10_2018	Flight	Non-urban green areas	pre-hatch 2-0 weeks	17	331
10	2018	10_2018	Flight	Non-urban water areas	pre-hatch 2-0 weeks	2	331
10	2018	10_2018	Flight	Urban building areas	pre-hatch 2-0 weeks	18	331
10	2018	10_2018	Flight	Urban green areas	pre-hatch 2-0 weeks	1	331
10	2018	10_2018	Flight	Urban industrial areas	pre-hatch 2-0 weeks	1	331
10	2018	10_2018	Flight	Urban waste areas	pre-hatch 2-0 weeks	1	331
10	2018	10_2018	SitStanding	Nesting area	pre-hatch 2-0 weeks	235	331
10	2018	10_2018	SitStanding	Non-urban green areas	pre-hatch 2-0 weeks	4	331
10	2018	10_2018	SitStanding	Non-urban water areas	pre-hatch 2-0 weeks	1	331
10	2018	10_2018	SitStanding	Urban building areas	pre-hatch 2-0 weeks	4	331
10	2018	10_2018	SitStanding	Urban green areas	pre-hatch 2-0 weeks	0	331
10	2018	10_2018	SitStanding	Urban industrial areas	pre-hatch 2-0 weeks	3	331
10	2018	10_2018	SitStanding	Urban waste areas	pre-hatch 2-0 weeks	6	331
10	2018	10_2018	Walking	Nesting area	pre-hatch 2-0 weeks	13	331
10	2018	10_2018	Walking	Non-urban green areas	pre-hatch 2-0 weeks	14	331
10	2018	10_2018	Walking	Non-urban water areas	pre-hatch 2-0 weeks	1	331
10	2018	10_2018	Walking	Urban building areas	pre-hatch 2-0 weeks	2	331
10	2018	10_2018	Walking	Urban green areas	pre-hatch 2-0 weeks	2	331
10	2018	10_2018	Walking	Urban industrial areas	pre-hatch 2-0 weeks	0	331
10	2018	10_2018	Walking	Urban waste areas	pre-hatch 2-0 weeks	1	331
10	2018	10_2018	Flight	Nesting area	pre-hatch 4-2 weeks	12	333
10	2018	10_2018	Flight	Non-urban green areas	pre-hatch 4-2 weeks	3	333
10	2018	10_2018	Flight	Non-urban water areas	pre-hatch 4-2 weeks	0	333
10	2018	10_2018	Flight	Urban building areas	pre-hatch 4-2 weeks	10	333
10	2018	10_2018	Flight	Urban green areas	pre-hatch 4-2 weeks	2	333
10	2018	10_2018	Flight	Urban industrial areas	pre-hatch 4-2 weeks	0	333
10	2018	10_2018	Flight	Urban waste areas	pre-hatch 4-2 weeks	0	333
10	2018	10_2018	SitStanding	Nesting area	pre-hatch 4-2 weeks	285	333
10	2018	10_2018	SitStanding	Non-urban green areas	pre-hatch 4-2 weeks	2	333
10	2018	10_2018	SitStanding	Non-urban water areas	pre-hatch 4-2 weeks	0	333
10	2018	10_2018	SitStanding	Urban building areas	pre-hatch 4-2 weeks	2	333
10	2018	10_2018	SitStanding	Urban green areas	pre-hatch 4-2 weeks	0	333
10	2018	10_2018	SitStanding	Urban industrial areas	pre-hatch 4-2 weeks	0	333
10	2018	10_2018	SitStanding	Urban waste areas	pre-hatch 4-2 weeks	1	333
10	2018	10_2018	Walking	Nesting area	pre-hatch 4-2 weeks	14	333
10	2018	10_2018	Walking	Non-urban green areas	pre-hatch 4-2 weeks	2	333
10	2018	10_2018	Walking	Non-urban water areas	pre-hatch 4-2 weeks	0	333
10	2018	10_2018	Walking	Urban building areas	pre-hatch 4-2 weeks	0	333
10	2018	10_2018	Walking	Urban green areas	pre-hatch 4-2 weeks	1	333
10	2018	10_2018	Walking	Urban industrial areas	pre-hatch 4-2 weeks	0	333
10	2018	10_2018	Walking	Urban waste areas	pre-hatch 4-2 weeks	0	333
11	2018	11_2018	Flight	Nesting area	0-2 weeks	2	324
11	2018	11_2018	Flight	Non-urban green areas	0-2 weeks	11	324
11	2018	11_2018	Flight	Non-urban water areas	0-2 weeks	2	324
11	2018	11_2018	Flight	Urban building areas	0-2 weeks	39	324
[truncated: 248 more rows]
