# Supplementary material for: Habitat use of urban-nesting lesser black-backed gulls during the breeding season
Source: Sci Rep. 2019 Jul 19;9:10527. doi: 10.1038/s41598-019-46890-6 (PMC6642139; doi:10.1038/s41598-019-46890-6)
Supplement: Supplementary file 4 — Dataset 3 [file 41598_2019_46890_MOESM4_ESM.csv]

id	date	latitude	longitude	altitude	behaviour	breedingSeason	breedingPhase	breedingStage	habitat	duration
2	04/05/2016 15:06	51.4595097	-2.6014416	96	NA	Breeding season 2016	pre-hatch 4-2 weeks	Incubation	Nesting area	1815
2	04/05/2016 15:37	51.4596347	-2.6014802	86	NA	Breeding season 2016	pre-hatch 4-2 weeks	Incubation	Nesting area	1825
2	04/05/2016 16:07	51.4593116	-2.6014594	130	NA	Breeding season 2016	pre-hatch 4-2 weeks	Incubation	Nesting area	1820.5
2	04/05/2016 16:37	51.4596316	-2.6014371	95	NA	Breeding season 2016	pre-hatch 4-2 weeks	Incubation	Nesting area	1790
2	04/05/2016 17:07	51.4594294	-2.602292	96	NA	Breeding season 2016	pre-hatch 4-2 weeks	Incubation	Nesting area	1791.5
2	04/05/2016 17:37	51.459437	-2.6021957	113	NA	Breeding season 2016	pre-hatch 4-2 weeks	Incubation	Nesting area	1792
2	04/05/2016 18:07	51.4592293	-2.6022641	162	NA	Breeding season 2016	pre-hatch 4-2 weeks	Incubation	Nesting area	1786
2	04/05/2016 18:36	51.4589145	-2.6019221	66	NA	Breeding season 2016	pre-hatch 4-2 weeks	Incubation	Nesting area	1800
2	04/05/2016 19:07	51.4593389	-2.6018201	79	NA	Breeding season 2016	pre-hatch 4-2 weeks	Incubation	Nesting area	1789
2	04/05/2016 19:36	51.4593461	-2.6017979	87	NA	Breeding season 2016	pre-hatch 4-2 weeks	Incubation	Nesting area	1775.5
2	04/05/2016 20:06	51.4593518	-2.6018318	87	NA	Breeding season 2016	pre-hatch 4-2 weeks	Incubation	Nesting area	1776
2	04/05/2016 20:35	51.4593188	-2.6017622	92	NA	Breeding season 2016	pre-hatch 4-2 weeks	Incubation	Nesting area	1776
2	04/05/2016 21:05	51.4593367	-2.6017706	91	NA	Breeding season 2016	pre-hatch 4-2 weeks	Incubation	Nesting area	1776
2	04/05/2016 21:35	51.4594751	-2.6015603	126	NA	Breeding season 2016	pre-hatch 4-2 weeks	Incubation	Nesting area	1791
2	04/05/2016 22:05	51.4593415	-2.6018101	82	NA	Breeding season 2016	pre-hatch 4-2 weeks	Incubation	Nesting area	1808
2	04/05/2016 22:35	51.4593409	-2.6018113	92	NA	Breeding season 2016	pre-hatch 4-2 weeks	Incubation	Nesting area	1849
2	04/05/2016 23:06	51.4593695	-2.6018463	88	NA	Breeding season 2016	pre-hatch 4-2 weeks	Incubation	Nesting area	1860
2	04/05/2016 23:37	51.4594412	-2.6016878	80	NA	Breeding season 2016	pre-hatch 4-2 weeks	Incubation	Nesting area	1823.5
2	05/05/2016 00:07	51.4593522	-2.6017302	83	NA	Breeding season 2016	pre-hatch 4-2 weeks	Incubation	Nesting area	1795
2	05/05/2016 00:37	51.4593625	-2.6017245	83	NA	Breeding season 2016	pre-hatch 4-2 weeks	Incubation	Nesting area	1775.5
2	05/05/2016 01:06	51.4593662	-2.6018784	79	NA	Breeding season 2016	pre-hatch 4-2 weeks	Incubation	Nesting area	1776.5
2	05/05/2016 01:36	51.4592005	-2.6015014	150	NA	Breeding season 2016	pre-hatch 4-2 weeks	Incubation	Nesting area	1792
2	05/05/2016 02:06	51.459354	-2.60179	85	NA	Breeding season 2016	pre-hatch 4-2 weeks	Incubation	Nesting area	1793
2	05/05/2016 02:36	51.4593723	-2.6017396	94	NA	Breeding season 2016	pre-hatch 4-2 weeks	Incubation	Nesting area	1776
2	05/05/2016 03:05	51.4593532	-2.6017686	86	NA	Breeding season 2016	pre-hatch 4-2 weeks	Incubation	Nesting area	1774
2	05/05/2016 03:35	51.4589883	-2.6017039	128	NA	Breeding season 2016	pre-hatch 4-2 weeks	Incubation	Nesting area	1791.5
2	05/05/2016 04:05	51.459322	-2.6017603	90	NA	Breeding season 2016	pre-hatch 4-2 weeks	Incubation	Nesting area	1792
2	05/05/2016 04:34	51.4544361	-2.5877821	37	NA	Breeding season 2016	pre-hatch 4-2 weeks	Incubation	Non-urban water areas	1786
2	05/05/2016 05:04	51.4807494	-2.597403	63	NA	Breeding season 2016	pre-hatch 4-2 weeks	Incubation	Urban green areas	1786
2	05/05/2016 05:34	51.4592387	-2.6019412	126	NA	Breeding season 2016	pre-hatch 4-2 weeks	Incubation	Nesting area	1788.5
2	05/05/2016 06:04	51.4593627	-2.6017367	83	NA	Breeding season 2016	pre-hatch 4-2 weeks	Incubation	Nesting area	1790.5
2	05/05/2016 06:34	51.4593788	-2.6017425	82	NA	Breeding season 2016	pre-hatch 4-2 weeks	Incubation	Nesting area	1785
2	05/05/2016 07:04	51.4593382	-2.6017983	92	NA	Breeding season 2016	pre-hatch 4-2 weeks	Incubation	Nesting area	1788
2	05/05/2016 07:33	51.4593178	-2.6017554	82	NA	Breeding season 2016	pre-hatch 4-2 weeks	Incubation	Nesting area	1800
2	05/05/2016 08:04	51.4593641	-2.6018195	84	NA	Breeding season 2016	pre-hatch 4-2 weeks	Incubation	Nesting area	1802.5
2	05/05/2016 08:33	51.4593351	-2.6017447	87	NA	Breeding season 2016	pre-hatch 4-2 weeks	Incubation	Nesting area	1787.5
2	05/05/2016 09:03	51.4593913	-2.6018395	84	NA	Breeding season 2016	pre-hatch 4-2 weeks	Incubation	Nesting area	1785
2	05/05/2016 09:33	51.4593619	-2.6018123	90	NA	Breeding season 2016	pre-hatch 4-2 weeks	Incubation	Nesting area	1796
2	05/05/2016 10:03	51.4612987	-2.6011906	96	NA	Breeding season 2016	pre-hatch 4-2 weeks	Incubation	Urban building areas	1799
2	05/05/2016 10:33	51.5403418	-2.5362845	58	NA	Breeding season 2016	pre-hatch 4-2 weeks	Incubation	Non-urban green areas	1784
2	05/05/2016 11:02	51.5406145	-2.5372061	60	NA	Breeding season 2016	pre-hatch 4-2 weeks	Incubation	Non-urban green areas	1783.5
2	05/05/2016 11:32	51.5425496	-2.5432275	58	NA	Breeding season 2016	pre-hatch 4-2 weeks	Incubation	Non-urban green areas	1790.5
2	05/05/2016 12:02	51.539768	-2.5373201	55	NA	Breeding season 2016	pre-hatch 4-2 weeks	Incubation	Non-urban green areas	1784.5
2	05/05/2016 12:32	51.5419589	-2.5347099	48	NA	Breeding season 2016	pre-hatch 4-2 weeks	Incubation	Urban green areas	2073.5
2	05/05/2016 13:11	51.5405541	-2.5374697	54	NA	Breeding season 2016	pre-hatch 4-2 weeks	Incubation	Non-urban green areas	2079
2	05/05/2016 13:41	51.4920347	-2.5716217	244	NA	Breeding season 2016	pre-hatch 4-2 weeks	Incubation	Urban building areas	1791
2	05/05/2016 14:11	51.459223	-2.6022629	101	NA	Breeding season 2016	pre-hatch 4-2 weeks	Incubation	Nesting area	1795.5
2	05/05/2016 14:41	51.459303	-2.6026493	111	NA	Breeding season 2016	pre-hatch 4-2 weeks	Incubation	Nesting area	1784
2	05/05/2016 15:10	51.4595243	-2.6028593	93	NA	Breeding season 2016	pre-hatch 4-2 weeks	Incubation	Nesting area	1773
2	05/05/2016 15:40	51.4594652	-2.6019078	79	NA	Breeding season 2016	pre-hatch 4-2 weeks	Incubation	Nesting area	1790
2	05/05/2016 16:10	51.4592088	-2.6020788	100	NA	Breeding season 2016	pre-hatch 4-2 weeks	Incubation	Nesting area	1791
2	05/05/2016 16:40	51.4593372	-2.6019096	67	NA	Breeding season 2016	pre-hatch 4-2 weeks	Incubation	Nesting area	1785.5
2	05/05/2016 17:10	51.4593454	-2.601778	72	NA	Breeding season 2016	pre-hatch 4-2 weeks	Incubation	Nesting area	1784
2	05/05/2016 17:39	51.4593048	-2.6017528	90	NA	Breeding season 2016	pre-hatch 4-2 weeks	Incubation	Nesting area	1781
2	05/05/2016 18:09	51.459468	-2.6016242	52	NA	Breeding season 2016	pre-hatch 4-2 weeks	Incubation	Nesting area	1801.5
2	05/05/2016 18:39	51.4594645	-2.6018015	83	NA	Breeding season 2016	pre-hatch 4-2 weeks	Incubation	Nesting area	1810.5
2	05/05/2016 19:09	51.4592957	-2.6017446	106	NA	Breeding season 2016	pre-hatch 4-2 weeks	Incubation	Nesting area	1790
2	05/05/2016 19:39	51.4592718	-2.6017572	114	NA	Breeding season 2016	pre-hatch 4-2 weeks	Incubation	Nesting area	1784
2	05/05/2016 20:09	51.4593338	-2.6025525	102	NA	Breeding season 2016	pre-hatch 4-2 weeks	Incubation	Nesting area	1807.5
2	05/05/2016 20:39	51.4594535	-2.6018513	94	NA	Breeding season 2016	pre-hatch 4-2 weeks	Incubation	Nesting area	1807.5
2	05/05/2016 21:09	51.4592559	-2.60212	95	NA	Breeding season 2016	pre-hatch 4-2 weeks	Incubation	Nesting area	1784
2	05/05/2016 21:39	51.4593409	-2.6019041	91	NA	Breeding season 2016	pre-hatch 4-2 weeks	Incubation	Nesting area	1788
2	05/05/2016 22:09	51.4594235	-2.6017841	97	NA	Breeding season 2016	pre-hatch 4-2 weeks	Incubation	Nesting area	1792
2	05/05/2016 22:38	51.4594565	-2.6017921	97	NA	Breeding season 2016	pre-hatch 4-2 weeks	Incubation	Nesting area	1779.5
2	05/05/2016 23:08	51.4594131	-2.6017873	96	NA	Breeding season 2016	pre-hatch 4-2 weeks	Incubation	Nesting area	1783.5
2	05/05/2016 23:38	51.4592992	-2.6020036	99	NA	Breeding season 2016	pre-hatch 4-2 weeks	Incubation	Nesting area	1784
2	06/05/2016 00:07	51.4593865	-2.6017527	87	NA	Breeding season 2016	pre-hatch 4-2 weeks	Incubation	Nesting area	1784
2	06/05/2016 00:37	51.4592443	-2.6019214	125	NA	Breeding season 2016	pre-hatch 4-2 weeks	Incubation	Nesting area	1787
2	06/05/2016 01:07	51.4591356	-2.6025531	144	NA	Breeding season 2016	pre-hatch 4-2 weeks	Incubation	Nesting area	1831.5
2	06/05/2016 01:38	51.4594509	-2.6017428	87	NA	Breeding season 2016	pre-hatch 4-2 weeks	Incubation	Nesting area	1829
2	06/05/2016 02:08	51.4592728	-2.6016931	127	NA	Breeding season 2016	pre-hatch 4-2 weeks	Incubation	Nesting area	1776
2	06/05/2016 02:38	51.4594046	-2.6017494	99	NA	Breeding season 2016	pre-hatch 4-2 weeks	Incubation	Nesting area	1775.5
2	06/05/2016 03:07	51.4593661	-2.6017039	88	NA	Breeding season 2016	pre-hatch 4-2 weeks	Incubation	Nesting area	1784
2	06/05/2016 03:37	51.4594181	-2.6018845	92	NA	Breeding season 2016	pre-hatch 4-2 weeks	Incubation	Nesting area	1800
2	06/05/2016 04:07	51.459328	-2.6017865	90	NA	Breeding season 2016	pre-hatch 4-2 weeks	Incubation	Nesting area	1791.5
2	06/05/2016 04:37	51.4593517	-2.6017894	90	NA	Breeding season 2016	pre-hatch 4-2 weeks	Incubation	Nesting area	1775.5
2	06/05/2016 05:06	51.4593515	-2.6017956	87	NA	Breeding season 2016	pre-hatch 4-2 weeks	Incubation	Nesting area	1776
2	06/05/2016 05:36	51.4879396	-2.5973765	84	NA	Breeding season 2016	pre-hatch 4-2 weeks	Incubation	Urban green areas	1777
2	06/05/2016 06:06	51.4595048	-2.6018574	86	NA	Breeding season 2016	pre-hatch 4-2 weeks	Incubation	Nesting area	1791.5
2	06/05/2016 06:36	51.4594039	-2.6017899	87	NA	Breeding season 2016	pre-hatch 4-2 weeks	Incubation	Nesting area	1805.5
2	06/05/2016 07:06	51.4592721	-2.6017239	80	NA	Breeding season 2016	pre-hatch 4-2 weeks	Incubation	Nesting area	1809
2	06/05/2016 07:36	51.4593322	-2.6017695	90	NA	Breeding season 2016	pre-hatch 4-2 weeks	Incubation	Nesting area	1801
2	06/05/2016 08:06	51.4593405	-2.6017747	91	NA	Breeding season 2016	pre-hatch 4-2 weeks	Incubation	Nesting area	1795.5
2	06/05/2016 08:36	51.4593506	-2.6017427	107	NA	Breeding season 2016	pre-hatch 4-2 weeks	Incubation	Nesting area	2097.5
2	06/05/2016 09:16	51.4593628	-2.6018145	85	NA	Breeding season 2016	pre-hatch 4-2 weeks	Incubation	Nesting area	1788
2	06/05/2016 09:35	51.4592974	-2.6017198	94	NA	Breeding season 2016	pre-hatch 4-2 weeks	Incubation	Nesting area	1498.5
2	06/05/2016 10:06	51.4593389	-2.6017669	89	NA	Breeding season 2016	pre-hatch 4-2 weeks	Incubation	Nesting area	1808
2	06/05/2016 10:36	51.4593877	-2.6017469	85	NA	Breeding season 2016	pre-hatch 4-2 weeks	Incubation	Nesting area	1788
2	06/05/2016 11:05	51.459345	-2.6017406	82	NA	Breeding season 2016	pre-hatch 4-2 weeks	Incubation	Nesting area	1784
2	06/05/2016 11:35	51.4593398	-2.6017146	82	NA	Breeding season 2016	pre-hatch 4-2 weeks	Incubation	Nesting area	1783.5
2	06/05/2016 12:05	51.459342	-2.6017745	88	NA	Breeding season 2016	pre-hatch 4-2 weeks	Incubation	Nesting area	1774.5
2	06/05/2016 12:34	51.4594483	-2.6018853	90	NA	Breeding season 2016	pre-hatch 4-2 weeks	Incubation	Nesting area	1776.5
2	06/05/2016 13:04	51.4588441	-2.597048	94	NA	Breeding season 2016	pre-hatch 4-2 weeks	Incubation	Urban building areas	1793.5
2	06/05/2016 13:34	51.5284026	-2.5356525	174	NA	Breeding season 2016	pre-hatch 4-2 weeks	Incubation	Urban building areas	1810
2	06/05/2016 14:04	51.5532581	-2.5188054	55	NA	Breeding season 2016	pre-hatch 4-2 weeks	Incubation	Non-urban green areas	1812.5
2	06/05/2016 14:34	51.5521992	-2.5174398	57	NA	Breeding season 2016	pre-hatch 4-2 weeks	Incubation	Non-urban green areas	1810
2	06/05/2016 15:05	51.5429717	-2.5346431	61	NA	Breeding season 2016	pre-hatch 4-2 weeks	Incubation	Urban green areas	1794
2	06/05/2016 15:34	51.459509	-2.6017884	91	NA	Breeding season 2016	pre-hatch 4-2 weeks	Incubation	Nesting area	1802
2	06/05/2016 16:05	51.4593613	-2.6017903	89	NA	Breeding season 2016	pre-hatch 4-2 weeks	Incubation	Nesting area	1799
2	06/05/2016 16:34	51.459257	-2.6016625	107	NA	Breeding season 2016	pre-hatch 4-2 weeks	Incubation	Nesting area	1834
2	06/05/2016 17:06	51.4593345	-2.6017814	82	NA	Breeding season 2016	pre-hatch 4-2 weeks	Incubation	Nesting area	1833.5
2	06/05/2016 17:35	51.4593736	-2.6017268	101	NA	Breeding season 2016	pre-hatch 4-2 weeks	Incubation	Nesting area	1774.5
2	06/05/2016 18:05	51.5562344	-2.5224777	78	NA	Breeding season 2016	pre-hatch 4-2 weeks	Incubation	Non-urban green areas	1774
2	06/05/2016 18:34	51.5525185	-2.5165916	60	NA	Breeding season 2016	pre-hatch 4-2 weeks	Incubation	Non-urban green areas	1791.5
2	06/05/2016 19:05	51.5527656	-2.5189317	61	NA	Breeding season 2016	pre-hatch 4-2 weeks	Incubation	Non-urban green areas	1792
2	06/05/2016 19:34	51.5433892	-2.5387299	88	NA	Breeding season 2016	pre-hatch 4-2 weeks	Incubation	Urban green areas	1775.5
2	06/05/2016 20:04	51.4593865	-2.6015825	93	NA	Breeding season 2016	pre-hatch 4-2 weeks	Incubation	Nesting area	1800
2	06/05/2016 20:34	51.4593419	-2.6018211	88	NA	Breeding season 2016	pre-hatch 4-2 weeks	Incubation	Nesting area	1809.5
2	06/05/2016 21:04	51.4593521	-2.6018142	85	NA	Breeding season 2016	pre-hatch 4-2 weeks	Incubation	Nesting area	1783.5
2	06/05/2016 21:34	51.45934	-2.6018314	83	NA	Breeding season 2016	pre-hatch 4-2 weeks	Incubation	Nesting area	1788
2	06/05/2016 22:04	51.4592941	-2.6018138	77	NA	Breeding season 2016	pre-hatch 4-2 weeks	Incubation	Nesting area	1814
2	06/05/2016 22:34	51.4593648	-2.6017673	91	NA	Breeding season 2016	pre-hatch 4-2 weeks	Incubation	Nesting area	1803.5
2	06/05/2016 23:04	51.4593709	-2.6018157	87	NA	Breeding season 2016	pre-hatch 4-2 weeks	Incubation	Nesting area	1803.5
2	06/05/2016 23:34	51.4593675	-2.6018395	93	NA	Breeding season 2016	pre-hatch 4-2 weeks	Incubation	Nesting area	1802
2	07/05/2016 00:04	51.4593687	-2.6017882	86	NA	Breeding season 2016	pre-hatch 4-2 weeks	Incubation	Nesting area	1815
2	07/05/2016 00:35	51.4590518	-2.6022804	165	NA	Breeding season 2016	pre-hatch 4-2 weeks	Incubation	Nesting area	1821
2	07/05/2016 01:05	51.4594424	-2.6014311	126	NA	Breeding season 2016	pre-hatch 4-2 weeks	Incubation	Nesting area	1831
2	07/05/2016 01:36	51.4594306	-2.601738	84	NA	Breeding season 2016	pre-hatch 4-2 weeks	Incubation	Nesting area	1830.5
2	07/05/2016 02:06	51.4593283	-2.6018393	92	NA	Breeding season 2016	pre-hatch 4-2 weeks	Incubation	Nesting area	1783.5
2	07/05/2016 02:35	51.4593691	-2.6017425	104	NA	Breeding season 2016	pre-hatch 4-2 weeks	Incubation	Nesting area	1776
2	07/05/2016 03:05	51.45928	-2.6016591	105	NA	Breeding season 2016	pre-hatch 4-2 weeks	Incubation	Nesting area	1784.5
2	07/05/2016 03:35	51.4593575	-2.6017361	112	NA	Breeding season 2016	pre-hatch 4-2 weeks	Incubation	Nesting area	1824
2	07/05/2016 04:06	51.4748962	-2.6214423	98	NA	Breeding season 2016	pre-hatch 4-2 weeks	Incubation	Urban green areas	1816
2	07/05/2016 04:35	51.4843402	-2.6020918	109	NA	Breeding season 2016	pre-hatch 4-2 weeks	Incubation	Urban green areas	1783.5
2	07/05/2016 05:05	51.459377	-2.6018601	89	NA	Breeding season 2016	pre-hatch 4-2 weeks	Incubation	Nesting area	1811.5
2	07/05/2016 05:36	51.4592572	-2.6017646	102	NA	Breeding season 2016	pre-hatch 4-2 weeks	Incubation	Nesting area	1831.5
2	07/05/2016 06:06	51.4593845	-2.6018402	81	NA	Breeding season 2016	pre-hatch 4-2 weeks	Incubation	Nesting area	1803.5
2	07/05/2016 06:36	51.4593199	-2.6018077	86	NA	Breeding season 2016	pre-hatch 4-2 weeks	Incubation	Nesting area	1776
2	07/05/2016 07:05	51.4593125	-2.601876	94	NA	Breeding season 2016	pre-hatch 4-2 weeks	Incubation	Nesting area	1781
2	07/05/2016 07:35	51.4592769	-2.601798	71	NA	Breeding season 2016	pre-hatch 4-2 weeks	Incubation	Nesting area	1784
2	07/05/2016 08:05	51.4593136	-2.6018008	73	NA	Breeding season 2016	pre-hatch 4-2 weeks	Incubation	Nesting area	1778.5
2	07/05/2016 08:34	51.4593447	-2.601769	92	NA	Breeding season 2016	pre-hatch 4-2 weeks	Incubation	Nesting area	1792
2	07/05/2016 09:05	51.4593665	-2.6017715	96	NA	Breeding season 2016	pre-hatch 4-2 weeks	Incubation	Nesting area	1792.5
2	07/05/2016 09:34	51.4594832	-2.6019499	95	NA	Breeding season 2016	pre-hatch 4-2 weeks	Incubation	Nesting area	1775.5
2	07/05/2016 10:04	51.4593978	-2.6017647	91	NA	Breeding season 2016	pre-hatch 4-2 weeks	Incubation	Nesting area	1776.5
2	07/05/2016 10:33	51.4593915	-2.6018026	84	NA	Breeding season 2016	pre-hatch 4-2 weeks	Incubation	Nesting area	1798
2	07/05/2016 11:04	51.4594008	-2.6017735	87	NA	Breeding season 2016	pre-hatch 4-2 weeks	Incubation	Nesting area	1799.5
2	07/05/2016 11:33	51.4594257	-2.6018609	86	NA	Breeding season 2016	pre-hatch 4-2 weeks	Incubation	Nesting area	1785.5
2	07/05/2016 12:03	51.4594142	-2.6018219	73	NA	Breeding season 2016	pre-hatch 4-2 weeks	Incubation	Nesting area	1798.5
2	07/05/2016 12:33	51.4595246	-2.6018209	102	NA	Breeding season 2016	pre-hatch 4-2 weeks	Incubation	Nesting area	1824
2	07/05/2016 13:04	51.4594577	-2.6017543	84	NA	Breeding season 2016	pre-hatch 4-2 weeks	Incubation	Nesting area	1808.5
2	07/05/2016 13:34	51.4590613	-2.6017665	152	NA	Breeding season 2016	pre-hatch 4-2 weeks	Incubation	Nesting area	1808
2	07/05/2016 14:04	51.4593677	-2.6018196	84	NA	Breeding season 2016	pre-hatch 4-2 weeks	Incubation	Nesting area	1951
2	07/05/2016 14:39	51.459355	-2.6017772	87	NA	Breeding season 2016	pre-hatch 4-2 weeks	Incubation	Nesting area	1904.5
2	07/05/2016 15:08	51.4593081	-2.6017425	90	NA	Breeding season 2016	pre-hatch 4-2 weeks	Incubation	Nesting area	1736.5
2	07/05/2016 15:36	51.4593548	-2.6017899	90	NA	Breeding season 2016	pre-hatch 4-2 weeks	Incubation	Nesting area	1727
2	07/05/2016 16:05	51.4594038	-2.6017755	98	NA	Breeding season 2016	pre-hatch 4-2 weeks	Incubation	Nesting area	1735.5
2	07/05/2016 16:34	51.4593322	-2.6017616	80	NA	Breeding season 2016	pre-hatch 4-2 weeks	Incubation	Nesting area	1773.5
2	07/05/2016 17:04	51.4852063	-2.4781954	97	NA	Breeding season 2016	pre-hatch 4-2 weeks	Incubation	Urban building areas	1917
2	07/05/2016 17:38	51.4945469	-2.4112	106	NA	Breeding season 2016	pre-hatch 4-2 weeks	Incubation	Non-urban green areas	1905.5
2	07/05/2016 18:08	51.5214446	-2.4081635	122	NA	Breeding season 2016	pre-hatch 4-2 weeks	Incubation	Non-urban green areas	1754
2	07/05/2016 18:37	51.5217879	-2.4080091	114	NA	Breeding season 2016	pre-hatch 4-2 weeks	Incubation	Non-urban green areas	1736
2	07/05/2016 19:06	51.5003137	-2.4953922	53	NA	Breeding season 2016	pre-hatch 4-2 weeks	Incubation	Urban building areas	1736.5
2	07/05/2016 19:35	51.4594496	-2.6018552	85	NA	Breeding season 2016	pre-hatch 4-2 weeks	Incubation	Nesting area	1872
2	07/05/2016 20:08	51.4593415	-2.6017625	94	NA	Breeding season 2016	pre-hatch 4-2 weeks	Incubation	Nesting area	1878.5
2	07/05/2016 20:37	51.4592712	-2.6017407	107	NA	Breeding season 2016	pre-hatch 4-2 weeks	Incubation	Nesting area	1744.5
2	07/05/2016 21:06	51.4593878	-2.6018133	96	NA	Breeding season 2016	pre-hatch 4-2 weeks	Incubation	Nesting area	1736.5
2	07/05/2016 21:35	51.4593419	-2.6017633	89	NA	Breeding season 2016	pre-hatch 4-2 weeks	Incubation	Nesting area	1727.5
2	07/05/2016 22:04	51.4593567	-2.6018508	82	NA	Breeding season 2016	pre-hatch 4-2 weeks	Incubation	Nesting area	1888.5
2	07/05/2016 22:38	51.4593452	-2.6017424	93	NA	Breeding season 2016	pre-hatch 4-2 weeks	Incubation	Nesting area	1743.5
2	07/05/2016 23:02	51.4593475	-2.6018039	88	NA	Breeding season 2016	pre-hatch 4-2 weeks	Incubation	Nesting area	1728
2	07/05/2016 23:36	51.4593943	-2.6019353	80	NA	Breeding season 2016	pre-hatch 4-2 weeks	Incubation	Nesting area	1919.5
2	08/05/2016 00:06	51.4594141	-2.6018008	95	NA	Breeding season 2016	pre-hatch 4-2 weeks	Incubation	Nesting area	1783
2	08/05/2016 00:35	51.459352	-2.6017181	84	NA	Breeding season 2016	pre-hatch 4-2 weeks	Incubation	Nesting area	1880
2	08/05/2016 01:09	51.4593545	-2.6017643	91	NA	Breeding season 2016	pre-hatch 4-2 weeks	Incubation	Nesting area	1880
2	08/05/2016 01:38	51.4593512	-2.6017794	85	NA	Breeding season 2016	pre-hatch 4-2 weeks	Incubation	Nesting area	1736
2	08/05/2016 02:07	51.4595056	-2.6017272	97	NA	Breeding season 2016	pre-hatch 4-2 weeks	Incubation	Nesting area	1743.5
2	08/05/2016 02:36	51.4594178	-2.6017529	98	NA	Breeding season 2016	pre-hatch 4-2 weeks	Incubation	Nesting area	1776
2	08/05/2016 03:06	51.4593852	-2.6018627	100	NA	Breeding season 2016	pre-hatch 4-2 weeks	Incubation	Nesting area	1789.5
2	08/05/2016 03:36	51.4612039	-2.6191341	58	NA	Breeding season 2016	pre-hatch 4-2 weeks	Incubation	Urban green areas	1791.5
2	08/05/2016 04:05	51.4594377	-2.6017354	83	NA	Breeding season 2016	pre-hatch 4-2 weeks	Incubation	Nesting area	1770.5
2	08/05/2016 04:35	51.4593359	-2.6017772	91	NA	Breeding season 2016	pre-hatch 4-2 weeks	Incubation	Nesting area	1888
2	08/05/2016 05:08	51.4593379	-2.6017422	85	NA	Breeding season 2016	pre-hatch 4-2 weeks	Incubation	Nesting area	1879.5
2	08/05/2016 05:37	51.476014	-2.6194029	88	NA	Breeding season 2016	pre-hatch 4-2 weeks	Incubation	Urban green areas	1729
2	08/05/2016 06:06	51.4753949	-2.6194735	101	NA	Breeding season 2016	pre-hatch 4-2 weeks	Incubation	Urban green areas	1736
2	08/05/2016 06:35	51.4591915	-2.6014949	100	NA	Breeding season 2016	pre-hatch 4-2 weeks	Incubation	Nesting area	1742.5
2	08/05/2016 07:04	51.4594569	-2.6018194	87	NA	Breeding season 2016	pre-hatch 4-2 weeks	Incubation	Nesting area	1895.5
2	08/05/2016 07:38	51.4593383	-2.6017397	97	NA	Breeding season 2016	pre-hatch 4-2 weeks	Incubation	Nesting area	1895
2	08/05/2016 08:07	51.4594179	-2.6015301	126	NA	Breeding season 2016	pre-hatch 4-2 weeks	Incubation	Nesting area	1737
2	08/05/2016 08:36	51.4594243	-2.6021294	174	NA	Breeding season 2016	pre-hatch 4-2 weeks	Incubation	Nesting area	1736
2	08/05/2016 09:05	51.459282	-2.6016625	107	NA	Breeding season 2016	pre-hatch 4-2 weeks	Incubation	Nesting area	1735.5
2	08/05/2016 09:34	51.4593823	-2.6016421	83	NA	Breeding season 2016	pre-hatch 4-2 weeks	Incubation	Nesting area	1760.5
2	08/05/2016 10:04	51.4594956	-2.6018793	85	NA	Breeding season 2016	pre-hatch 4-2 weeks	Incubation	Nesting area	1927.5
2	08/05/2016 10:38	51.4594433	-2.6018136	89	NA	Breeding season 2016	pre-hatch 4-2 weeks	Incubation	Nesting area	1903.5
2	08/05/2016 11:07	51.4593108	-2.6019807	109	NA	Breeding season 2016	pre-hatch 4-2 weeks	Incubation	Nesting area	1752
2	08/05/2016 11:37	51.459345	-2.6017728	86	NA	Breeding season 2016	pre-hatch 4-2 weeks	Incubation	Nesting area	1758
2	08/05/2016 12:06	51.459328	-2.6017943	83	NA	Breeding season 2016	pre-hatch 4-2 weeks	Incubation	Nesting area	1760
2	08/05/2016 12:35	51.4603528	-2.6042582	243	NA	Breeding season 2016	pre-hatch 4-2 weeks	Incubation	Urban building areas	1753.5
2	08/05/2016 13:04	51.4593312	-2.6018589	76	NA	Breeding season 2016	pre-hatch 4-2 weeks	Incubation	Nesting area	1880
2	08/05/2016 13:38	51.4593428	-2.6017923	79	NA	Breeding season 2016	pre-hatch 4-2 weeks	Incubation	Nesting area	1927
2	08/05/2016 14:09	51.4592775	-2.6019776	22	NA	Breeding season 2016	pre-hatch 4-2 weeks	Incubation	Nesting area	1784.5
2	08/05/2016 14:37	51.4597339	-2.6019952	166	NA	Breeding season 2016	pre-hatch 4-2 weeks	Incubation	Nesting area	1770
2	08/05/2016 15:08	51.4596705	-2.6020757	152	NA	Breeding season 2016	pre-hatch 4-2 weeks	Incubation	Nesting area	1630.5
2	08/05/2016 15:32	51.4598392	-2.6022391	164	NA	Breeding season 2016	pre-hatch 4-2 weeks	Incubation	Nesting area	1759
2	08/05/2016 16:06	51.4594288	-2.6018531	96	NA	Breeding season 2016	pre-hatch 4-2 weeks	Incubation	Nesting area	1895.5
2	08/05/2016 16:35	51.4593192	-2.602329	30	NA	Breeding season 2016	pre-hatch 4-2 weeks	Incubation	Nesting area	1751.5
2	08/05/2016 17:05	51.4597414	-2.6036237	209	NA	Breeding season 2016	pre-hatch 4-2 weeks	Incubation	Urban building areas	1775.5
2	08/05/2016 17:34	51.4603376	-2.603202	297	NA	Breeding season 2016	pre-hatch 4-2 weeks	Incubation	Urban building areas	1912.5
2	08/05/2016 18:08	51.4593674	-2.6018113	99	NA	Breeding season 2016	pre-hatch 4-2 weeks	Incubation	Nesting area	1920
2	08/05/2016 18:38	51.459447	-2.6015338	143	NA	Breeding season 2016	pre-hatch 4-2 weeks	Incubation	Nesting area	1766.5
2	08/05/2016 19:07	51.4593046	-2.6017752	87	NA	Breeding season 2016	pre-hatch 4-2 weeks	Incubation	Nesting area	1743.5
2	08/05/2016 19:36	51.4593477	-2.6018425	74	NA	Breeding season 2016	pre-hatch 4-2 weeks	Incubation	Nesting area	1736
2	08/05/2016 20:05	51.4593498	-2.6017185	100	NA	Breeding season 2016	pre-hatch 4-2 weeks	Incubation	Nesting area	1735.5
2	08/05/2016 20:34	51.4593794	-2.6017914	85	NA	Breeding season 2016	pre-hatch 4-2 weeks	Incubation	Nesting area	1888.5
2	08/05/2016 21:08	51.4592928	-2.6018339	73	NA	Breeding season 2016	pre-hatch 4-2 weeks	Incubation	Nesting area	1881.5
2	08/05/2016 21:37	51.4593417	-2.6018278	82	NA	Breeding season 2016	pre-hatch 4-2 weeks	Incubation	Nesting area	1735
2	08/05/2016 22:06	51.4595186	-2.6018426	111	NA	Breeding season 2016	pre-hatch 4-2 weeks	Incubation	Nesting area	1735
2	08/05/2016 22:35	51.459434	-2.6018735	91	NA	Breeding season 2016	pre-hatch 4-2 weeks	Incubation	Nesting area	1769.5
2	08/05/2016 23:05	51.4594584	-2.6016516	109	NA	Breeding season 2016	pre-hatch 4-2 weeks	Incubation	Nesting area	1775.5
2	08/05/2016 23:34	51.4589962	-2.6021929	129	NA	Breeding season 2016	pre-hatch 4-2 weeks	Incubation	Nesting area	1909.5
2	09/05/2016 00:08	51.4594476	-2.6017545	90	NA	Breeding season 2016	pre-hatch 4-2 weeks	Incubation	Nesting area	1919
2	09/05/2016 00:38	51.4593904	-2.6018649	93	NA	Breeding season 2016	pre-hatch 4-2 weeks	Incubation	Nesting area	1752.5
2	09/05/2016 01:07	51.4590734	-2.6019538	151	NA	Breeding season 2016	pre-hatch 4-2 weeks	Incubation	Nesting area	1782
2	09/05/2016 01:37	51.4594875	-2.6017155	84	NA	Breeding season 2016	pre-hatch 4-2 weeks	Incubation	Nesting area	1816
2	09/05/2016 02:07	51.4593433	-2.6017446	90	NA	Breeding season 2016	pre-hatch 4-2 weeks	Incubation	Nesting area	1778.5
2	09/05/2016 02:37	51.4593463	-2.601774	87	NA	Breeding season 2016	pre-hatch 4-2 weeks	Incubation	Nesting area	1744
2	09/05/2016 03:06	51.4593811	-2.6018292	78	NA	Breeding season 2016	pre-hatch 4-2 weeks	Incubation	Nesting area	1743
2	09/05/2016 03:35	51.4593127	-2.6017538	94	NA	Breeding season 2016	pre-hatch 4-2 weeks	Incubation	Nesting area	1775
2	09/05/2016 04:05	51.4593094	-2.6017564	86	NA	Breeding season 2016	pre-hatch 4-2 weeks	Incubation	Nesting area	1912
2	09/05/2016 04:38	51.4593408	-2.601796	86	NA	Breeding season 2016	pre-hatch 4-2 weeks	Incubation	Nesting area	1872.5
2	09/05/2016 05:07	51.5057289	-2.5719096	78	NA	Breeding season 2016	pre-hatch 4-2 weeks	Incubation	Urban green areas	1728
2	09/05/2016 05:36	51.5396047	-2.5340058	56	NA	Breeding season 2016	pre-hatch 4-2 weeks	Incubation	Non-urban green areas	1727.5
2	09/05/2016 06:05	51.544641	-2.5152525	51	NA	Breeding season 2016	pre-hatch 4-2 weeks	Incubation	Non-urban water areas	1744
2	09/05/2016 06:34	51.5533743	-2.5189965	63	NA	Breeding season 2016	pre-hatch 4-2 weeks	Incubation	Non-urban green areas	1887.5
2	09/05/2016 07:08	51.5514508	-2.5187685	57	NA	Breeding season 2016	pre-hatch 4-2 weeks	Incubation	Non-urban green areas	1888
2	09/05/2016 07:37	51.4623425	-2.5979011	86	NA	Breeding season 2016	pre-hatch 4-2 weeks	Incubation	Urban building areas	1754
2	09/05/2016 08:06	51.4593418	-2.6017778	76	NA	Breeding season 2016	pre-hatch 4-2 weeks	Incubation	Nesting area	1759.5
2	09/05/2016 08:36	51.4593724	-2.6018054	83	NA	Breeding season 2016	pre-hatch 4-2 weeks	Incubation	Nesting area	1757.5
2	09/05/2016 09:05	51.4593865	-2.6017893	87	NA	Breeding season 2016	pre-hatch 4-2 weeks	Incubation	Nesting area	1888
2	09/05/2016 09:39	51.4593382	-2.6017914	99	NA	Breeding season 2016	pre-hatch 4-2 weeks	Incubation	Nesting area	1896.5
2	09/05/2016 10:08	51.4593634	-2.6018078	82	NA	Breeding season 2016	pre-hatch 4-2 weeks	Incubation	Nesting area	1743.5
2	09/05/2016 10:37	51.459348	-2.6017601	94	NA	Breeding season 2016	pre-hatch 4-2 weeks	Incubation	Nesting area	1735.5
2	09/05/2016 11:06	51.4593424	-2.6017685	89	NA	Breeding season 2016	pre-hatch 4-2 weeks	Incubation	Nesting area	1736
2	09/05/2016 11:35	51.4593565	-2.6018036	89	NA	Breeding season 2016	pre-hatch 4-2 weeks	Incubation	Nesting area	1750.5
2	09/05/2016 12:04	51.4593875	-2.6017928	89	NA	Breeding season 2016	pre-hatch 4-2 weeks	Incubation	Nesting area	1896
2	09/05/2016 12:38	51.4593359	-2.6017598	84	NA	Breeding season 2016	pre-hatch 4-2 weeks	Incubation	Nesting area	1872.5
2	09/05/2016 13:07	51.4768039	-2.5693648	75	NA	Breeding season 2016	pre-hatch 4-2 weeks	Incubation	Urban green areas	1728.5
2	09/05/2016 13:35	51.4970661	-2.4599712	49	NA	Breeding season 2016	pre-hatch 4-2 weeks	Incubation	Non-urban green areas	1744
2	09/05/2016 14:05	51.4970376	-2.4598041	49	NA	Breeding season 2016	pre-hatch 4-2 weeks	Incubation	Non-urban green areas	1759
2	09/05/2016 14:34	51.4933627	-2.4589273	81	NA	Breeding season 2016	pre-hatch 4-2 weeks	Incubation	Non-urban green areas	1887.5
2	09/05/2016 15:08	51.4899136	-2.4599211	57	NA	Breeding season 2016	pre-hatch 4-2 weeks	Incubation	Urban waste areas	1880
2	09/05/2016 15:37	51.4970146	-2.459805	50	NA	Breeding season 2016	pre-hatch 4-2 weeks	Incubation	Non-urban green areas	1739
2	09/05/2016 16:06	51.4900212	-2.459394	53	NA	Breeding season 2016	pre-hatch 4-2 weeks	Incubation	Urban waste areas	1728
2	09/05/2016 16:34	51.5565188	-2.512135	62	NA	Breeding season 2016	pre-hatch 4-2 weeks	Incubation	Non-urban green areas	1877
2	09/05/2016 17:08	51.551777	-2.5188912	55	NA	Breeding season 2016	pre-hatch 4-2 weeks	Incubation	Non-urban green areas	1879
2	09/05/2016 17:37	51.5510483	-2.5183763	59	NA	Breeding season 2016	pre-hatch 4-2 weeks	Incubation	Non-urban green areas	1729.5
2	09/05/2016 18:06	51.5512485	-2.5184279	70	NA	Breeding season 2016	pre-hatch 4-2 weeks	Incubation	Non-urban green areas	1752
2	09/05/2016 18:35	51.5403502	-2.5373355	55	NA	Breeding season 2016	pre-hatch 4-2 weeks	Incubation	Non-urban green areas	1758
2	09/05/2016 19:04	51.550979	-2.5190751	59	NA	Breeding season 2016	pre-hatch 4-2 weeks	Incubation	Non-urban green areas	1880
2	09/05/2016 19:38	51.5513714	-2.5190679	60	NA	Breeding season 2016	pre-hatch 4-2 weeks	Incubation	Non-urban green areas	1896
2	09/05/2016 20:08	51.4593619	-2.6017892	85	NA	Breeding season 2016	pre-hatch 4-2 weeks	Incubation	Nesting area	1751.5
2	09/05/2016 20:36	51.4593538	-2.6017813	94	NA	Breeding season 2016	pre-hatch 4-2 weeks	Incubation	Nesting area	1745
2	09/05/2016 21:06	51.4593546	-2.6017331	94	NA	Breeding season 2016	pre-hatch 4-2 weeks	Incubation	Nesting area	1744.5
2	09/05/2016 21:35	51.4593084	-2.6015733	144	NA	Breeding season 2016	pre-hatch 4-2 weeks	Incubation	Nesting area	1886.5
2	09/05/2016 22:09	51.4594754	-2.6018148	82	NA	Breeding season 2016	pre-hatch 4-2 weeks	Incubation	Nesting area	1886.5
2	09/05/2016 22:37	51.4594736	-2.6018307	90	NA	Breeding season 2016	pre-hatch 4-2 weeks	Incubation	Nesting area	1736.5
2	09/05/2016 23:07	51.459378	-2.6018	83	NA	Breeding season 2016	pre-hatch 4-2 weeks	Incubation	Nesting area	1742
2	09/05/2016 23:35	51.4593756	-2.6017795	90	NA	Breeding season 2016	pre-hatch 4-2 weeks	Incubation	Nesting area	1751.5
2	10/05/2016 00:05	51.4593407	-2.6019032	100	NA	Breeding season 2016	pre-hatch 4-2 weeks	Incubation	Nesting area	1890
2	10/05/2016 00:38	51.4594332	-2.6016913	79	NA	Breeding season 2016	pre-hatch 4-2 weeks	Incubation	Nesting area	1879
2	10/05/2016 01:08	51.4605724	-2.6198501	66	NA	Breeding season 2016	pre-hatch 4-2 weeks	Incubation	Urban green areas	1743.5
2	10/05/2016 01:37	51.4594396	-2.6017788	89	NA	Breeding season 2016	pre-hatch 4-2 weeks	Incubation	Nesting area	1752.5
2	10/05/2016 02:06	51.459474	-2.6017524	80	NA	Breeding season 2016	pre-hatch 4-2 weeks	Incubation	Nesting area	1744
2	10/05/2016 02:35	51.4594055	-2.6018645	93	NA	Breeding season 2016	pre-hatch 4-2 weeks	Incubation	Nesting area	1871.5
2	10/05/2016 03:08	51.4594922	-2.6017543	90	NA	Breeding season 2016	pre-hatch 4-2 weeks	Incubation	Nesting area	1909.5
2	10/05/2016 03:38	51.4594352	-2.6018469	88	NA	Breeding season 2016	pre-hatch 4-2 weeks	Incubation	Nesting area	1767.5
2	10/05/2016 04:07	51.4593212	-2.6018109	90	NA	Breeding season 2016	pre-hatch 4-2 weeks	Incubation	Nesting area	1730
2	10/05/2016 04:36	51.4593433	-2.601757	84	NA	Breeding season 2016	pre-hatch 4-2 weeks	Incubation	Nesting area	1728
2	10/05/2016 05:05	51.4593684	-2.6017964	85	NA	Breeding season 2016	pre-hatch 4-2 weeks	Incubation	Nesting area	1875.5
2	10/05/2016 05:39	51.4589177	-2.601803	195	NA	Breeding season 2016	pre-hatch 4-2 weeks	Incubation	Nesting area	1904
2	10/05/2016 06:08	51.4756769	-2.6200043	93	NA	Breeding season 2016	pre-hatch 4-2 weeks	Incubation	Urban green areas	1780
2	10/05/2016 06:38	51.4744782	-2.6203432	106	NA	Breeding season 2016	pre-hatch 4-2 weeks	Incubation	Urban green areas	1759.5
2	10/05/2016 07:07	51.5428992	-2.5324982	58	NA	Breeding season 2016	pre-hatch 4-2 weeks	Incubation	Non-urban green areas	1736
2	10/05/2016 07:36	51.5517765	-2.5190073	64	NA	Breeding season 2016	pre-hatch 4-2 weeks	Incubation	Non-urban green areas	1736.5
2	10/05/2016 08:05	51.5506728	-2.5160317	62	NA	Breeding season 2016	pre-hatch 4-2 weeks	Incubation	Non-urban green areas	1880
2	10/05/2016 08:38	51.5516196	-2.5181421	65	NA	Breeding season 2016	pre-hatch 4-2 weeks	Incubation	Non-urban green areas	1871.5
2	10/05/2016 09:07	51.5505101	-2.5166122	60	NA	Breeding season 2016	pre-hatch 4-2 weeks	Incubation	Non-urban green areas	1729.5
2	10/05/2016 09:36	51.5421365	-2.5348621	64	NA	Breeding season 2016	pre-hatch 4-2 weeks	Incubation	Urban green areas	1743.5
2	10/05/2016 10:05	51.4611636	-2.6013309	96	NA	Breeding season 2016	pre-hatch 4-2 weeks	Incubation	Urban building areas	1741.5
2	10/05/2016 10:34	51.4593674	-2.6017662	81	NA	Breeding season 2016	pre-hatch 4-2 weeks	Incubation	Nesting area	1880
2	10/05/2016 11:08	51.4593139	-2.6017691	90	NA	Breeding season 2016	pre-hatch 4-2 weeks	Incubation	Nesting area	1888
2	10/05/2016 11:37	51.4593855	-2.6018092	86	NA	Breeding season 2016	pre-hatch 4-2 weeks	Incubation	Nesting area	1736
2	10/05/2016 12:06	51.4593118	-2.601758	77	NA	Breeding season 2016	pre-hatch 4-2 weeks	Incubation	Nesting area	1744
2	10/05/2016 12:35	51.4593559	-2.6017807	83	NA	Breeding season 2016	pre-hatch 4-2 weeks	Incubation	Nesting area	1743.5
2	10/05/2016 13:04	51.4593162	-2.6017684	81	NA	Breeding season 2016	pre-hatch 4-2 weeks	Incubation	Nesting area	1880.5
2	10/05/2016 13:38	51.4590693	-2.6016739	87	NA	Breeding season 2016	pre-hatch 4-2 weeks	Incubation	Nesting area	1887.5
2	10/05/2016 14:07	51.4593228	-2.6017473	84	NA	Breeding season 2016	pre-hatch 4-2 weeks	Incubation	Nesting area	1735
2	10/05/2016 14:36	51.4593155	-2.6017526	85	NA	Breeding season 2016	pre-hatch 4-2 weeks	Incubation	Nesting area	1752
2	10/05/2016 15:05	51.4592638	-2.601811	91	NA	Breeding season 2016	pre-hatch 4-2 weeks	Incubation	Nesting area	1752
2	10/05/2016 15:34	51.4593668	-2.6017604	82	NA	Breeding season 2016	pre-hatch 4-2 weeks	Incubation	Nesting area	1887.5
2	10/05/2016 16:08	51.4663637	-2.5971618	107	NA	Breeding season 2016	pre-hatch 4-2 weeks	Incubation	Urban building areas	1917.5
2	10/05/2016 16:38	51.51152	-2.5226766	57	NA	Breeding season 2016	pre-hatch 4-2 weeks	Incubation	Non-urban green areas	1768.5
2	10/05/2016 17:07	51.5556985	-2.521887	63	NA	Breeding season 2016	pre-hatch 4-2 weeks	Incubation	Non-urban green areas	1741.5
2	10/05/2016 17:36	51.5510629	-2.5191998	119	NA	Breeding season 2016	pre-hatch 4-2 weeks	Incubation	Non-urban green areas	1759
2	10/05/2016 18:06	51.5557894	-2.5349059	51	NA	Breeding season 2016	pre-hatch 4-2 weeks	Incubation	Non-urban green areas	1756
2	10/05/2016 18:35	51.5555238	-2.5342305	53	NA	Breeding season 2016	pre-hatch 4-2 weeks	Incubation	Non-urban green areas	1873
2	10/05/2016 19:08	51.5516117	-2.5408493	54	NA	Breeding season 2016	pre-hatch 4-2 weeks	Incubation	Urban green areas	1888
2	10/05/2016 19:38	51.5517	-2.5412542	54	NA	Breeding season 2016	pre-hatch 4-2 weeks	Incubation	Urban green areas	1751
2	10/05/2016 20:07	51.5388399	-2.5543014	112	NA	Breeding season 2016	pre-hatch 4-2 weeks	Incubation	Urban building areas	1760
2	10/05/2016 20:36	51.4593384	-2.6017798	94	NA	Breeding season 2016	pre-hatch 4-2 weeks	Incubation	Nesting area	1755.5
2	10/05/2016 21:05	51.4594048	-2.6016881	108	NA	Breeding season 2016	pre-hatch 4-2 weeks	Incubation	Nesting area	1751.5
2	10/05/2016 21:35	51.4593285	-2.6017916	87	NA	Breeding season 2016	pre-hatch 4-2 weeks	Incubation	Nesting area	1892
2	10/05/2016 22:08	51.4592886	-2.6018555	94	NA	Breeding season 2016	pre-hatch 4-2 weeks	Incubation	Nesting area	1881
2	10/05/2016 22:37	51.4594515	-2.6020056	88	NA	Breeding season 2016	pre-hatch 4-2 weeks	Incubation	Nesting area	1741.5
2	10/05/2016 23:06	51.4594198	-2.6019081	88	NA	Breeding season 2016	pre-hatch 4-2 weeks	Incubation	Nesting area	1742.5
2	10/05/2016 23:35	51.459386	-2.6018774	87	NA	Breeding season 2016	pre-hatch 4-2 weeks	Incubation	Nesting area	1739.5
2	11/05/2016 00:04	51.4594299	-2.6017524	91	NA	Breeding season 2016	pre-hatch 4-2 weeks	Incubation	Nesting area	1873
2	11/05/2016 00:38	51.4591738	-2.6021467	161	NA	Breeding season 2016	pre-hatch 4-2 weeks	Incubation	Nesting area	1878.5
2	11/05/2016 01:07	51.4592577	-2.6018116	106	NA	Breeding season 2016	pre-hatch 4-2 weeks	Incubation	Nesting area	1759
2	11/05/2016 01:36	51.4593568	-2.6017239	90	NA	Breeding season 2016	pre-hatch 4-2 weeks	Incubation	Nesting area	1752
2	11/05/2016 02:05	51.459344	-2.6017093	95	NA	Breeding season 2016	pre-hatch 4-2 weeks	Incubation	Nesting area	1728
2	11/05/2016 02:34	51.4593456	-2.6017716	93	NA	Breeding season 2016	pre-hatch 4-2 weeks	Incubation	Nesting area	1884
2	11/05/2016 03:08	51.4593813	-2.6016135	62	NA	Breeding season 2016	pre-hatch 4-2 weeks	Incubation	Nesting area	1911.5
2	11/05/2016 03:38	51.4593357	-2.6016693	79	NA	Breeding season 2016	pre-hatch 4-2 weeks	Incubation	Nesting area	1755
2	11/05/2016 04:07	51.4593899	-2.6017862	71	NA	Breeding season 2016	pre-hatch 4-2 weeks	Incubation	Nesting area	1727.5
2	11/05/2016 04:35	51.4594382	-2.6018498	67	NA	Breeding season 2016	pre-hatch 4-2 weeks	Incubation	Nesting area	1728
2	11/05/2016 05:04	51.4594796	-2.6019141	67	NA	Breeding season 2016	pre-hatch 4-2 weeks	Incubation	Nesting area	1874
2	11/05/2016 05:38	51.464066	-2.6002329	77	NA	Breeding season 2016	pre-hatch 4-2 weeks	Incubation	Urban green areas	1894
2	11/05/2016 06:07	51.4594461	-2.6017977	81	NA	Breeding season 2016	pre-hatch 4-2 weeks	Incubation	Nesting area	1774.5
2	11/05/2016 06:37	51.4595328	-2.6018965	74	NA	Breeding season 2016	pre-hatch 4-2 weeks	Incubation	Nesting area	1761.5
2	11/05/2016 07:06	51.4593238	-2.6017938	87	NA	Breeding season 2016	pre-hatch 4-2 weeks	Incubation	Nesting area	1735
2	11/05/2016 07:35	51.4593445	-2.6017764	85	NA	Breeding season 2016	pre-hatch 4-2 weeks	Incubation	Nesting area	1885
2	11/05/2016 08:09	51.4593294	-2.6018037	93	NA	Breeding season 2016	pre-hatch 4-2 weeks	Incubation	Nesting area	1911.5
2	11/05/2016 08:39	51.4593121	-2.6017516	93	NA	Breeding season 2016	pre-hatch 4-2 weeks	Incubation	Nesting area	1755
2	11/05/2016 09:07	51.4593315	-2.6017659	85	NA	Breeding season 2016	pre-hatch 4-2 weeks	Incubation	Nesting area	1768.5
2	11/05/2016 09:37	51.4574796	-2.5690417	74	NA	Breeding season 2016	pre-hatch 4-2 weeks	Incubation	Urban green areas	1791
2	11/05/2016 10:07	51.5148391	-2.491972	48	NA	Breeding season 2016	pre-hatch 4-2 weeks	Incubation	Non-urban green areas	1751.5
2	11/05/2016 10:36	51.551421	-2.5075032	49	NA	Breeding season 2016	pre-hatch 4-2 weeks	Incubation	Non-urban green areas	1728.5
2	11/05/2016 11:05	51.5514693	-2.5081495	44	NA	Breeding season 2016	pre-hatch 4-2 weeks	Incubation	Non-urban water areas	1743.5
2	11/05/2016 11:34	51.5513379	-2.5081798	49	NA	Breeding season 2016	pre-hatch 4-2 weeks	Incubation	Non-urban green areas	1888
2	11/05/2016 12:08	51.5511743	-2.5080783	45	NA	Breeding season 2016	pre-hatch 4-2 weeks	Incubation	Non-urban green areas	1880.5
2	11/05/2016 12:37	51.5504455	-2.5092928	45	NA	Breeding season 2016	pre-hatch 4-2 weeks	Incubation	Non-urban green areas	1751
2	11/05/2016 13:06	51.5505107	-2.5088075	38	NA	Breeding season 2016	pre-hatch 4-2 weeks	Incubation	Non-urban green areas	1751
2	11/05/2016 13:35	51.5510811	-2.5072465	40	NA	Breeding season 2016	pre-hatch 4-2 weeks	Incubation	Non-urban green areas	1757.5
2	11/05/2016 14:05	51.5403359	-2.5370026	51	NA	Breeding season 2016	pre-hatch 4-2 weeks	Incubation	Non-urban green areas	1902.5
2	11/05/2016 14:38	51.557765	-2.5235938	65	NA	Breeding season 2016	pre-hatch 4-2 weeks	Incubation	Non-urban green areas	1914.5
2	11/05/2016 15:08	51.5576082	-2.5232543	65	NA	Breeding season 2016	pre-hatch 4-2 weeks	Incubation	Non-urban green areas	1793.5
2	11/05/2016 15:38	51.5577921	-2.5232017	56	NA	Breeding season 2016	pre-hatch 4-2 weeks	Incubation	Non-urban green areas	1760
2	11/05/2016 16:07	51.5589006	-2.5277887	55	NA	Breeding season 2016	pre-hatch 4-2 weeks	Incubation	Non-urban water areas	1728.5
2	11/05/2016 16:36	51.5598369	-2.5279305	43	NA	Breeding season 2016	pre-hatch 4-2 weeks	Incubation	Non-urban green areas	1752
2	11/05/2016 17:05	51.4593159	-2.6017241	91	NA	Breeding season 2016	pre-hatch 4-2 weeks	Incubation	Nesting area	1775.5
2	11/05/2016 17:35	51.4593852	-2.6018111	83	NA	Breeding season 2016	pre-hatch 4-2 weeks	Incubation	Nesting area	1759.5
2	11/05/2016 18:04	51.4594745	-2.6017948	100	NA	Breeding season 2016	pre-hatch 4-2 weeks	Incubation	Nesting area	1889
2	11/05/2016 18:38	51.4595406	-2.6015618	105	NA	Breeding season 2016	pre-hatch 4-2 weeks	Incubation	Nesting area	1879
2	11/05/2016 19:07	51.4593817	-2.6017633	99	NA	Breeding season 2016	pre-hatch 4-2 weeks	Incubation	Nesting area	1730
2	11/05/2016 19:36	51.4592529	-2.6012785	158	NA	Breeding season 2016	pre-hatch 4-2 weeks	Incubation	Nesting area	1745
2	11/05/2016 20:05	51.459356	-2.6018009	86	NA	Breeding season 2016	pre-hatch 4-2 weeks	Incubation	Nesting area	1884.5
2	11/05/2016 20:38	51.4593336	-2.6017871	82	NA	Breeding season 2016	pre-hatch 4-2 weeks	Incubation	Nesting area	1879.5
2	11/05/2016 21:08	51.4594713	-2.6016723	113	NA	Breeding season 2016	pre-hatch 4-2 weeks	Incubation	Nesting area	1758
2	11/05/2016 21:37	51.4593606	-2.6017938	90	NA	Breeding season 2016	pre-hatch 4-2 weeks	Incubation	Nesting area	1776
2	11/05/2016 22:07	51.4593762	-2.6017935	89	NA	Breeding season 2016	pre-hatch 4-2 weeks	Incubation	Nesting area	1753
2	11/05/2016 22:35	51.4593521	-2.6017579	88	NA	Breeding season 2016	pre-hatch 4-2 weeks	Incubation	Nesting area	1751.5
2	11/05/2016 23:05	51.4594047	-2.601848	96	NA	Breeding season 2016	pre-hatch 4-2 weeks	Incubation	Nesting area	1761
2	11/05/2016 23:34	51.4594724	-2.6018493	87	NA	Breeding season 2016	pre-hatch 4-2 weeks	Incubation	Nesting area	1769
2	12/05/2016 00:04	51.4594489	-2.6018507	86	NA	Breeding season 2016	pre-hatch 4-2 weeks	Incubation	Nesting area	1913
2	12/05/2016 00:38	51.4594992	-2.6020131	138	NA	Breeding season 2016	pre-hatch 4-2 weeks	Incubation	Nesting area	1914.5
2	12/05/2016 01:08	51.459154	-2.6026199	-215	NA	Breeding season 2016	pre-hatch 4-2 weeks	Incubation	Nesting area	1765.5
2	12/05/2016 01:37	51.4593643	-2.6018094	83	NA	Breeding season 2016	pre-hatch 4-2 weeks	Incubation	Nesting area	1732.5
2	12/05/2016 02:06	51.4593018	-2.6018021	75	NA	Breeding season 2016	pre-hatch 4-2 weeks	Incubation	Nesting area	1728.5
2	12/05/2016 02:34	51.4593367	-2.6017912	87	NA	Breeding season 2016	pre-hatch 4-2 weeks	Incubation	Nesting area	1886.5
2	12/05/2016 03:09	51.4589929	-2.6016461	129	NA	Breeding season 2016	pre-hatch 4-2 weeks	Incubation	Nesting area	1902.5
2	12/05/2016 03:38	51.4593349	-2.601796	92	NA	Breeding season 2016	pre-hatch 4-2 weeks	Incubation	Nesting area	1744.5
2	12/05/2016 04:07	51.4593956	-2.6017867	104	NA	Breeding season 2016	pre-hatch 4-2 weeks	Incubation	Nesting area	1728
2	12/05/2016 04:35	51.459352	-2.6017985	86	NA	Breeding season 2016	pre-hatch 4-2 weeks	Incubation	Nesting area	1728
2	12/05/2016 05:04	51.4593656	-2.6017698	83	NA	Breeding season 2016	pre-hatch 4-2 weeks	Incubation	Nesting area	1889
2	12/05/2016 05:38	51.544313	-2.5208884	112	NA	Breeding season 2016	pre-hatch 4-2 weeks	Incubation	Urban green areas	1908.5
2	12/05/2016 06:08	51.5591579	-2.5270281	56	NA	Breeding season 2016	pre-hatch 4-2 weeks	Incubation	Non-urban green areas	1751
2	12/05/2016 06:37	51.5462885	-2.5168805	66	NA	Breeding season 2016	pre-hatch 4-2 weeks	Incubation	Non-urban green areas	1731.5
2	12/05/2016 07:06	51.5593407	-2.5261137	65	NA	Breeding season 2016	pre-hatch 4-2 weeks	Incubation	Non-urban green areas	1751.5
2	12/05/2016 07:35	51.5590661	-2.5264521	59	NA	Breeding season 2016	pre-hatch 4-2 weeks	Incubation	Non-urban green areas	1768.5
2	12/05/2016 08:05	51.5583126	-2.5231761	62	NA	Breeding season 2016	pre-hatch 4-2 weeks	Incubation	Non-urban green areas	1905
2	12/05/2016 08:39	51.4593493	-2.601855	117	NA	Breeding season 2016	pre-hatch 4-2 weeks	Incubation	Nesting area	1903.5
2	12/05/2016 09:08	51.4597876	-2.6022503	67	NA	Breeding season 2016	pre-hatch 4-2 weeks	Incubation	Nesting area	1758.5
2	12/05/2016 09:37	51.4593359	-2.6017995	89	NA	Breeding season 2016	pre-hatch 4-2 weeks	Incubation	Nesting area	1743
2	12/05/2016 10:06	51.459346	-2.6018857	94	NA	Breeding season 2016	pre-hatch 4-2 weeks	Incubation	Nesting area	1736.5
2	12/05/2016 10:35	51.4592618	-2.6019089	97	NA	Breeding season 2016	pre-hatch 4-2 weeks	Incubation	Nesting area	1743.5
2	12/05/2016 11:04	51.4590969	-2.6020762	128	NA	Breeding season 2016	pre-hatch 4-2 weeks	Incubation	Nesting area	1903
2	12/05/2016 11:39	51.4593664	-2.6017826	85	NA	Breeding season 2016	pre-hatch 4-2 weeks	Incubation	Nesting area	1904
2	12/05/2016 12:08	51.459367	-2.6017857	89	NA	Breeding season 2016	pre-hatch 4-2 weeks	Incubation	Nesting area	1736.5
2	12/05/2016 12:36	51.4593424	-2.6017514	80	NA	Breeding season 2016	pre-hatch 4-2 weeks	Incubation	Nesting area	1759.5
2	12/05/2016 13:06	51.4593235	-2.6017372	97	NA	Breeding season 2016	pre-hatch 4-2 weeks	Incubation	Nesting area	1783
2	12/05/2016 13:36	51.4593088	-2.6018646	119	NA	Breeding season 2016	pre-hatch 4-2 weeks	Incubation	Nesting area	1759.5
2	12/05/2016 14:05	51.4593478	-2.6017799	84	NA	Breeding season 2016	pre-hatch 4-2 weeks	Incubation	Nesting area	1770
2	12/05/2016 14:35	51.4595087	-2.6021934	175	NA	Breeding season 2016	pre-hatch 4-2 weeks	Incubation	Nesting area	1792.5
2	12/05/2016 15:05	51.459311	-2.6018294	150	NA	Breeding season 2016	pre-hatch 4-2 weeks	Incubation	Nesting area	1788.5
2	12/05/2016 15:35	51.5228366	-2.5587188	81	NA	Breeding season 2016	pre-hatch 4-2 weeks	Incubation	Urban building areas	1800
2	12/05/2016 16:05	51.5574414	-2.527778	53	NA	Breeding season 2016	pre-hatch 4-2 weeks	Incubation	Non-urban water areas	1915
2	12/05/2016 16:38	51.5566264	-2.5285664	58	NA	Breeding season 2016	pre-hatch 4-2 weeks	Incubation	Non-urban green areas	1871.5
2	12/05/2016 17:07	51.55568	-2.5225872	61	NA	Breeding season 2016	pre-hatch 4-2 weeks	Incubation	Non-urban green areas	1734
2	12/05/2016 17:36	51.5614584	-2.4702593	61	NA	Breeding season 2016	pre-hatch 4-2 weeks	Incubation	Non-urban green areas	1759.5
2	12/05/2016 18:06	51.5622061	-2.4706621	49	NA	Breeding season 2016	pre-hatch 4-2 weeks	Incubation	Non-urban green areas	1764.5
2	12/05/2016 18:35	51.5662704	-2.4693832	47	NA	Breeding season 2016	pre-hatch 4-2 weeks	Incubation	Non-urban green areas	1751.5
2	12/05/2016 19:04	51.5661379	-2.4694339	45	NA	Breeding season 2016	pre-hatch 4-2 weeks	Incubation	Non-urban green areas	1883
2	12/05/2016 19:38	51.5662608	-2.4702994	53	NA	Breeding season 2016	pre-hatch 4-2 weeks	Incubation	Non-urban green areas	1872.5
2	12/05/2016 20:07	51.5488633	-2.4914618	122	NA	Breeding season 2016	pre-hatch 4-2 weeks	Incubation	Non-urban green areas	1736
2	12/05/2016 20:36	51.4595355	-2.6018595	100	NA	Breeding season 2016	pre-hatch 4-2 weeks	Incubation	Nesting area	1744.5
2	12/05/2016 21:05	51.4592859	-2.6017602	146	NA	Breeding season 2016	pre-hatch 4-2 weeks	Incubation	Nesting area	1752
2	12/05/2016 21:34	51.4593551	-2.6017769	91	NA	Breeding season 2016	pre-hatch 4-2 weeks	Incubation	Nesting area	1767.5
2	12/05/2016 22:04	51.4593672	-2.6017698	87	NA	Breeding season 2016	pre-hatch 4-2 weeks	Incubation	Nesting area	1776
2	12/05/2016 22:33	51.4593566	-2.6017957	87	NA	Breeding season 2016	pre-hatch 4-2 weeks	Incubation	Nesting area	1775.5
2	12/05/2016 23:03	51.4593482	-2.6017699	93	NA	Breeding season 2016	pre-hatch 4-2 weeks	Incubation	Nesting area	1777.5
2	12/05/2016 23:32	51.459338	-2.6017583	92	NA	Breeding season 2016	pre-hatch 4-2 weeks	Incubation	Nesting area	1776.5
2	13/05/2016 00:02	51.4593051	-2.6017254	85	NA	Breeding season 2016	pre-hatch 4-2 weeks	Incubation	Nesting area	1775
2	13/05/2016 00:32	51.4593475	-2.6018241	84	NA	Breeding season 2016	pre-hatch 4-2 weeks	Incubation	Nesting area	1800.5
2	13/05/2016 01:02	51.4593407	-2.6017434	123	NA	Breeding season 2016	pre-hatch 4-2 weeks	Incubation	Nesting area	1804
2	13/05/2016 01:32	51.4593409	-2.6018744	95	NA	Breeding season 2016	pre-hatch 4-2 weeks	Incubation	Nesting area	1814.5
2	13/05/2016 02:03	51.4592805	-2.6017072	108	NA	Breeding season 2016	pre-hatch 4-2 weeks	Incubation	Nesting area	1818.5
2	13/05/2016 02:32	51.4594349	-2.6017898	90	NA	Breeding season 2016	pre-hatch 4-2 weeks	Incubation	Nesting area	1784
2	13/05/2016 03:02	51.4594468	-2.6018228	89	NA	Breeding season 2016	pre-hatch 4-2 weeks	Incubation	Nesting area	1789
2	13/05/2016 03:32	51.4595397	-2.6018679	78	NA	Breeding season 2016	pre-hatch 4-2 weeks	Incubation	Nesting area	1919
2	13/05/2016 04:06	51.4593477	-2.6017691	92	NA	Breeding season 2016	pre-hatch 4-2 weeks	Incubation	Nesting area	1882.5
2	13/05/2016 04:35	51.4593154	-2.6017227	100	NA	Breeding season 2016	pre-hatch 4-2 weeks	Incubation	Nesting area	1872
2	13/05/2016 05:08	51.5389825	-2.5333678	57	NA	Breeding season 2016	pre-hatch 4-2 weeks	Incubation	Non-urban green areas	1871.5
2	13/05/2016 05:37	51.5392111	-2.533482	55	NA	Breeding season 2016	pre-hatch 4-2 weeks	Incubation	Non-urban green areas	1733.5
2	13/05/2016 06:06	51.5634707	-2.4858819	108	NA	Breeding season 2016	pre-hatch 4-2 weeks	Incubation	Non-urban green areas	1760
2	13/05/2016 06:36	51.5659471	-2.4692097	52	NA	Breeding season 2016	pre-hatch 4-2 weeks	Incubation	Non-urban green areas	1760
2	13/05/2016 07:05	51.5672174	-2.4713079	42	NA	Breeding season 2016	pre-hatch 4-2 weeks	Incubation	Non-urban water areas	1768
2	13/05/2016 07:35	51.5614295	-2.4706353	52	NA	Breeding season 2016	pre-hatch 4-2 weeks	Incubation	Non-urban green areas	1919
2	13/05/2016 08:09	51.562613	-2.472433	44	NA	Breeding season 2016	pre-hatch 4-2 weeks	Incubation	Non-urban water areas	1911.5
2	13/05/2016 08:38	51.4593716	-2.6017803	91	NA	Breeding season 2016	pre-hatch 4-2 weeks	Incubation	Nesting area	1755.5
2	13/05/2016 09:07	51.4593686	-2.6024519	140	NA	Breeding season 2016	pre-hatch 4-2 weeks	Incubation	Nesting area	1728.5
2	13/05/2016 09:36	51.4596723	-2.6022793	135	NA	Breeding season 2016	pre-hatch 4-2 weeks	Incubation	Nesting area	1743
2	13/05/2016 10:05	51.4594148	-2.6018361	95	NA	Breeding season 2016	pre-hatch 4-2 weeks	Incubation	Nesting area	1752
2	13/05/2016 10:34	51.4594717	-2.6021155	117	NA	Breeding season 2016	pre-hatch 4-2 weeks	Incubation	Nesting area	1887.5
2	13/05/2016 11:08	51.4593581	-2.6017879	88	NA	Breeding season 2016	pre-hatch 4-2 weeks	Incubation	Nesting area	1879
2	13/05/2016 11:37	51.4593607	-2.6017814	83	NA	Breeding season 2016	pre-hatch 4-2 weeks	Incubation	Nesting area	1728
2	13/05/2016 12:06	51.4593605	-2.6017646	85	NA	Breeding season 2016	pre-hatch 4-2 weeks	Incubation	Nesting area	1741
2	13/05/2016 12:35	51.4590581	-2.6020358	102	NA	Breeding season 2016	pre-hatch 4-2 weeks	Incubation	Nesting area	1761
2	13/05/2016 13:05	51.4995744	-2.583556	552	NA	Breeding season 2016	pre-hatch 4-2 weeks	Incubation	Urban building areas	1891
2	13/05/2016 13:38	51.5761614	-2.4826835	449	NA	Breeding season 2016	pre-hatch 4-2 weeks	Incubation	Non-urban green areas	1894.5
2	13/05/2016 14:08	51.6061016	-2.3496219	307	NA	Breeding season 2016	pre-hatch 4-2 weeks	Incubation	Non-urban green areas	1773.5
2	13/05/2016 14:37	51.5944923	-2.3382647	123	NA	Breeding season 2016	pre-hatch 4-2 weeks	Incubation	Non-urban green areas	1783.5
2	13/05/2016 15:07	51.6064544	-2.4076085	38	NA	Breeding season 2016	pre-hatch 4-2 weeks	Incubation	Urban waste areas	1807.5
2	13/05/2016 15:38	51.5967781	-2.4458793	150	NA	Breeding season 2016	pre-hatch 4-2 weeks	Incubation	Non-urban green areas	1777
2	13/05/2016 16:06	51.5808319	-2.4644216	54	NA	Breeding season 2016	pre-hatch 4-2 weeks	Incubation	Non-urban green areas	1762
2	13/05/2016 16:36	51.5805383	-2.4635338	50	NA	Breeding season 2016	pre-hatch 4-2 weeks	Incubation	Non-urban green areas	1758.5
2	13/05/2016 17:05	51.580421	-2.4641935	50	NA	Breeding season 2016	pre-hatch 4-2 weeks	Incubation	Non-urban green areas	1736
2	13/05/2016 17:34	51.5807752	-2.4643137	48	NA	Breeding season 2016	pre-hatch 4-2 weeks	Incubation	Non-urban green areas	1880
2	13/05/2016 18:08	51.5551738	-2.4576814	69	NA	Breeding season 2016	pre-hatch 4-2 weeks	Incubation	Non-urban green areas	1892.5
2	13/05/2016 18:37	51.527615	-2.499116	98	NA	Breeding season 2016	pre-hatch 4-2 weeks	Incubation	Urban building areas	1791.5
2	13/05/2016 19:07	51.4593406	-2.6017873	81	NA	Breeding season 2016	pre-hatch 4-2 weeks	Incubation	Nesting area	1803
2	13/05/2016 19:37	51.4593438	-2.6018041	84	NA	Breeding season 2016	pre-hatch 4-2 weeks	Incubation	Nesting area	1800.5
2	13/05/2016 20:07	51.4593165	-2.6017042	93	NA	Breeding season 2016	pre-hatch 4-2 weeks	Incubation	Nesting area	1767.5
2	13/05/2016 20:36	51.4593178	-2.601691	92	NA	Breeding season 2016	pre-hatch 4-2 weeks	Incubation	Nesting area	1735.5
2	13/05/2016 21:05	51.4593935	-2.601711	92	NA	Breeding season 2016	pre-hatch 4-2 weeks	Incubation	Nesting area	1736
2	13/05/2016 21:34	51.4593658	-2.6018474	83	NA	Breeding season 2016	pre-hatch 4-2 weeks	Incubation	Nesting area	1760
2	13/05/2016 22:04	51.459335	-2.6017156	100	NA	Breeding season 2016	pre-hatch 4-2 weeks	Incubation	Nesting area	1800
2	13/05/2016 22:34	51.4594454	-2.6018291	86	NA	Breeding season 2016	pre-hatch 4-2 weeks	Incubation	Nesting area	1792
2	13/05/2016 23:04	51.4591549	-2.6020054	120	NA	Breeding season 2016	pre-hatch 4-2 weeks	Incubation	Nesting area	1776
2	13/05/2016 23:33	51.4594793	-2.6018845	83	NA	Breeding season 2016	pre-hatch 4-2 weeks	Incubation	Nesting area	1818
2	14/05/2016 00:04	51.4593733	-2.6017802	108	NA	Breeding season 2016	pre-hatch 2-0 weeks	Incubation	Nesting area	1831
2	14/05/2016 00:34	51.4593455	-2.6017674	92	NA	Breeding season 2016	pre-hatch 2-0 weeks	Incubation	Nesting area	1789.5
2	14/05/2016 01:04	51.459361	-2.6017591	90	NA	Breeding season 2016	pre-hatch 2-0 weeks	Incubation	Nesting area	1776
2	14/05/2016 01:34	51.4593118	-2.6017566	84	NA	Breeding season 2016	pre-hatch 2-0 weeks	Incubation	Nesting area	1775.5
2	14/05/2016 02:03	51.4593608	-2.6017856	88	NA	Breeding season 2016	pre-hatch 2-0 weeks	Incubation	Nesting area	1776.5
2	14/05/2016 02:33	51.4593645	-2.6017889	88	NA	Breeding season 2016	pre-hatch 2-0 weeks	Incubation	Nesting area	1782
2	14/05/2016 03:03	51.4594131	-2.6017948	92	NA	Breeding season 2016	pre-hatch 2-0 weeks	Incubation	Nesting area	1791
2	14/05/2016 03:32	51.4593405	-2.6018012	81	NA	Breeding season 2016	pre-hatch 2-0 weeks	Incubation	Nesting area	1873
2	14/05/2016 04:05	51.4593557	-2.6017279	80	NA	Breeding season 2016	pre-hatch 2-0 weeks	Incubation	Nesting area	1855.5
2	14/05/2016 04:34	51.4593375	-2.6017622	78	NA	Breeding season 2016	pre-hatch 2-0 weeks	Incubation	Nesting area	1891
2	14/05/2016 05:08	51.5175262	-2.550637	-84	NA	Breeding season 2016	pre-hatch 2-0 weeks	Incubation	Urban building areas	1880.5
2	14/05/2016 05:37	51.5375707	-2.5376092	56	NA	Breeding season 2016	pre-hatch 2-0 weeks	Incubation	Non-urban green areas	1742
2	14/05/2016 06:06	51.5526043	-2.5169202	64	NA	Breeding season 2016	pre-hatch 2-0 weeks	Incubation	Non-urban green areas	1735
2	14/05/2016 06:35	51.5582045	-2.5266825	366	NA	Breeding season 2016	pre-hatch 2-0 weeks	Incubation	Non-urban green areas	1740
2	14/05/2016 07:04	51.556326	-2.5463	117	NA	Breeding season 2016	pre-hatch 2-0 weeks	Incubation	Non-urban green areas	1888.5
2	14/05/2016 07:38	51.5582994	-2.5270092	59	NA	Breeding season 2016	pre-hatch 2-0 weeks	Incubation	Non-urban green areas	1875
2	14/05/2016 08:07	51.4830216	-2.5733511	129	NA	Breeding season 2016	pre-hatch 2-0 weeks	Incubation	Urban building areas	1737
2	14/05/2016 08:36	51.4593816	-2.6017186	93	NA	Breeding season 2016	pre-hatch 2-0 weeks	Incubation	Nesting area	1736
2	14/05/2016 09:04	51.4593183	-2.6017641	88	NA	Breeding season 2016	pre-hatch 2-0 weeks	Incubation	Nesting area	1886.5
2	14/05/2016 09:39	51.4593346	-2.6017371	94	NA	Breeding season 2016	pre-hatch 2-0 weeks	Incubation	Nesting area	1888
2	14/05/2016 10:07	51.4593465	-2.6017802	88	NA	Breeding season 2016	pre-hatch 2-0 weeks	Incubation	Nesting area	1730
2	14/05/2016 10:36	51.4593397	-2.6017085	90	NA	Breeding season 2016	pre-hatch 2-0 weeks	Incubation	Nesting area	1743
2	14/05/2016 11:05	51.4596567	-2.6018637	121	NA	Breeding season 2016	pre-hatch 2-0 weeks	Incubation	Nesting area	1773
2	14/05/2016 11:35	51.4594833	-2.6017545	92	NA	Breeding season 2016	pre-hatch 2-0 weeks	Incubation	Nesting area	1792
2	14/05/2016 12:05	51.4595087	-2.6018291	93	NA	Breeding season 2016	pre-hatch 2-0 weeks	Incubation	Nesting area	1817
2	14/05/2016 12:36	51.4594557	-2.6018455	81	NA	Breeding season 2016	pre-hatch 2-0 weeks	Incubation	Nesting area	1803.5
2	14/05/2016 13:05	51.4592947	-2.6017321	95	NA	Breeding season 2016	pre-hatch 2-0 weeks	Incubation	Nesting area	1743.5
2	14/05/2016 13:34	51.4583872	-2.6010185	58	NA	Breeding season 2016	pre-hatch 2-0 weeks	Incubation	Nesting area	1873
2	14/05/2016 14:08	51.4592627	-2.6017492	91	NA	Breeding season 2016	pre-hatch 2-0 weeks	Incubation	Nesting area	1912.5
2	14/05/2016 14:38	51.4593383	-2.6017553	80	NA	Breeding season 2016	pre-hatch 2-0 weeks	Incubation	Nesting area	1771.5
2	14/05/2016 15:07	51.4613137	-2.604103	490	NA	Breeding season 2016	pre-hatch 2-0 weeks	Incubation	Urban building areas	1742.5
2	14/05/2016 15:36	51.4598507	-2.6037177	307	NA	Breeding season 2016	pre-hatch 2-0 weeks	Incubation	Urban building areas	1751.5
2	14/05/2016 16:05	51.4598548	-2.603198	284	NA	Breeding season 2016	pre-hatch 2-0 weeks	Incubation	Urban building areas	1776
2	14/05/2016 16:35	51.5416796	-2.4794292	40	NA	Breeding season 2016	pre-hatch 2-0 weeks	Incubation	Non-urban green areas	1903.5
2	14/05/2016 17:09	51.54369	-2.4807925	48	NA	Breeding season 2016	pre-hatch 2-0 weeks	Incubation	Non-urban green areas	1873.5
2	14/05/2016 17:37	51.543048	-2.4816855	43	NA	Breeding season 2016	pre-hatch 2-0 weeks	Incubation	Non-urban green areas	1728
2	14/05/2016 18:06	51.5753221	-2.4797058	64	NA	Breeding season 2016	pre-hatch 2-0 weeks	Incubation	Non-urban water areas	1742.5
2	14/05/2016 18:36	51.6118949	-2.4513795	57	NA	Breeding season 2016	pre-hatch 2-0 weeks	Incubation	Non-urban green areas	1751.5
2	14/05/2016 19:05	51.6109272	-2.4525093	56	NA	Breeding season 2016	pre-hatch 2-0 weeks	Incubation	Non-urban green areas	1879.5
2	14/05/2016 19:38	51.5808134	-2.4639825	53	NA	Breeding season 2016	pre-hatch 2-0 weeks	Incubation	Non-urban green areas	1872
2	14/05/2016 20:07	51.5807497	-2.4637465	53	NA	Breeding season 2016	pre-hatch 2-0 weeks	Incubation	Non-urban green areas	1728
2	14/05/2016 20:36	51.4799454	-2.7396	103	NA	Breeding season 2016	pre-hatch 2-0 weeks	Incubation	Urban green areas	1735
2	14/05/2016 21:05	51.4593985	-2.60178	112	NA	Breeding season 2016	pre-hatch 2-0 weeks	Incubation	Nesting area	1767
2	14/05/2016 21:35	51.4593388	-2.6017882	87	NA	Breeding season 2016	pre-hatch 2-0 weeks	Incubation	Nesting area	1778.5
2	14/05/2016 22:04	51.4593489	-2.6015303	133	NA	Breeding season 2016	pre-hatch 2-0 weeks	Incubation	Nesting area	1786.5
2	14/05/2016 22:34	51.45926	-2.6018506	71	NA	Breeding season 2016	pre-hatch 2-0 weeks	Incubation	Nesting area	1798
2	14/05/2016 23:04	51.4593448	-2.6017631	91	NA	Breeding season 2016	pre-hatch 2-0 weeks	Incubation	Nesting area	1782.5
2	14/05/2016 23:34	51.4593194	-2.6017706	83	NA	Breeding season 2016	pre-hatch 2-0 weeks	Incubation	Nesting area	1777.5
2	15/05/2016 00:03	51.4592567	-2.6017698	77	NA	Breeding season 2016	pre-hatch 2-0 weeks	Incubation	Nesting area	1785.5
2	15/05/2016 00:33	51.4594227	-2.601739	101	NA	Breeding season 2016	pre-hatch 2-0 weeks	Incubation	Nesting area	1806
2	15/05/2016 01:04	51.4593951	-2.6017334	88	NA	Breeding season 2016	pre-hatch 2-0 weeks	Incubation	Nesting area	1835
2	15/05/2016 01:34	51.4594266	-2.6017876	84	NA	Breeding season 2016	pre-hatch 2-0 weeks	Incubation	Nesting area	1848
2	15/05/2016 02:05	51.45933	-2.6017928	85	NA	Breeding season 2016	pre-hatch 2-0 weeks	Incubation	Nesting area	1810
2	15/05/2016 02:35	51.4593682	-2.6017859	89	NA	Breeding season 2016	pre-hatch 2-0 weeks	Incubation	Nesting area	1775.5
2	15/05/2016 03:04	51.4593765	-2.6018218	92	NA	Breeding season 2016	pre-hatch 2-0 weeks	Incubation	Nesting area	1776
2	15/05/2016 03:34	51.4593042	-2.6017794	84	NA	Breeding season 2016	pre-hatch 2-0 weeks	Incubation	Nesting area	1831.5
2	15/05/2016 04:05	51.4593056	-2.601706	88	NA	Breeding season 2016	pre-hatch 2-0 weeks	Incubation	Nesting area	1815.5
2	15/05/2016 04:34	51.4593062	-2.6017486	93	NA	Breeding season 2016	pre-hatch 2-0 weeks	Incubation	Nesting area	1882
2	15/05/2016 05:08	51.54659	-2.5185649	60	NA	Breeding season 2016	pre-hatch 2-0 weeks	Incubation	Non-urban green areas	1875.5
2	15/05/2016 05:37	51.5562834	-2.528754	34	NA	Breeding season 2016	pre-hatch 2-0 weeks	Incubation	Non-urban green areas	1765.5
2	15/05/2016 06:07	51.5559467	-2.5241094	65	NA	Breeding season 2016	pre-hatch 2-0 weeks	Incubation	Non-urban green areas	1772
2	15/05/2016 06:36	51.5561773	-2.5245906	63	NA	Breeding season 2016	pre-hatch 2-0 weeks	Incubation	Non-urban green areas	1736.5
2	15/05/2016 07:05	51.558281	-2.526906	58	NA	Breeding season 2016	pre-hatch 2-0 weeks	Incubation	Non-urban green areas	1872
2	15/05/2016 07:38	51.5416205	-2.4775127	43	NA	Breeding season 2016	pre-hatch 2-0 weeks	Incubation	Non-urban green areas	1885
2	15/05/2016 08:08	51.543119	-2.4814787	46	NA	Breeding season 2016	pre-hatch 2-0 weeks	Incubation	Non-urban green areas	1783.5
2	15/05/2016 08:38	51.5192709	-2.4035578	131	NA	Breeding season 2016	pre-hatch 2-0 weeks	Incubation	Non-urban green areas	1770.5
2	15/05/2016 09:07	51.5210309	-2.3990284	132	NA	Breeding season 2016	pre-hatch 2-0 weeks	Incubation	Non-urban green areas	1744
2	15/05/2016 09:36	51.538958	-2.3684933	99	NA	Breeding season 2016	pre-hatch 2-0 weeks	Incubation	Non-urban green areas	1751.5
2	15/05/2016 10:05	51.5211775	-2.3988132	156	NA	Breeding season 2016	pre-hatch 2-0 weeks	Incubation	Non-urban green areas	1880.5
2	15/05/2016 10:39	51.5203593	-2.3948443	508	NA	Breeding season 2016	pre-hatch 2-0 weeks	Incubation	Non-urban green areas	1871.5
2	15/05/2016 11:07	51.5205093	-2.4017193	351	NA	Breeding season 2016	pre-hatch 2-0 weeks	Incubation	Non-urban green areas	1735.5
2	15/05/2016 11:37	51.521005	-2.4023938	363	NA	Breeding season 2016	pre-hatch 2-0 weeks	Incubation	Non-urban green areas	1752
2	15/05/2016 12:06	51.4552045	-2.5938907	42	NA	Breeding season 2016	pre-hatch 2-0 weeks	Incubation	Urban building areas	1751.5
2	15/05/2016 12:35	51.4593137	-2.601773	90	NA	Breeding season 2016	pre-hatch 2-0 weeks	Incubation	Nesting area	1880
2	15/05/2016 13:09	51.4592906	-2.6017594	90	NA	Breeding season 2016	pre-hatch 2-0 weeks	Incubation	Nesting area	1880.5
2	15/05/2016 13:38	51.4594116	-2.6019734	161	NA	Breeding season 2016	pre-hatch 2-0 weeks	Incubation	Nesting area	1767.5
2	15/05/2016 14:07	51.4593371	-2.6018113	82	NA	Breeding season 2016	pre-hatch 2-0 weeks	Incubation	Nesting area	1758
2	15/05/2016 14:36	51.4662391	-2.6068794	242	NA	Breeding season 2016	pre-hatch 2-0 weeks	Incubation	Urban building areas	1727.5
2	15/05/2016 15:05	51.4633852	-2.6105801	433	NA	Breeding season 2016	pre-hatch 2-0 weeks	Incubation	Urban building areas	1818.5
2	15/05/2016 15:37	51.4594973	-2.602054	105	NA	Breeding season 2016	pre-hatch 2-0 weeks	Incubation	Nesting area	1872
2	15/05/2016 16:07	51.4593363	-2.6018174	93	NA	Breeding season 2016	pre-hatch 2-0 weeks	Incubation	Nesting area	1847
2	15/05/2016 16:38	51.4598312	-2.602105	176	NA	Breeding season 2016	pre-hatch 2-0 weeks	Incubation	Nesting area	1800.5
2	15/05/2016 17:07	51.4596546	-2.6022548	110	NA	Breeding season 2016	pre-hatch 2-0 weeks	Incubation	Nesting area	1735.5
2	15/05/2016 17:36	51.4597335	-2.6020669	153	NA	Breeding season 2016	pre-hatch 2-0 weeks	Incubation	Nesting area	2031
2	15/05/2016 18:15	51.4972182	-2.4604352	53	NA	Breeding season 2016	pre-hatch 2-0 weeks	Incubation	Non-urban green areas	1743
2	15/05/2016 18:34	51.4841372	-2.5090713	99	NA	Breeding season 2016	pre-hatch 2-0 weeks	Incubation	Urban building areas	1584
2	15/05/2016 19:08	51.4594261	-2.6018356	93	NA	Breeding season 2016	pre-hatch 2-0 weeks	Incubation	Nesting area	1872
2	15/05/2016 19:37	51.4593312	-2.6016544	101	NA	Breeding season 2016	pre-hatch 2-0 weeks	Incubation	Nesting area	1729.5
2	15/05/2016 20:06	51.4594131	-2.6017999	87	NA	Breeding season 2016	pre-hatch 2-0 weeks	Incubation	Nesting area	1729
2	15/05/2016 20:34	51.4593989	-2.6018287	89	NA	Breeding season 2016	pre-hatch 2-0 weeks	Incubation	Nesting area	1878.5
2	15/05/2016 21:08	51.4593456	-2.6017934	83	NA	Breeding season 2016	pre-hatch 2-0 weeks	Incubation	Nesting area	1878.5
2	15/05/2016 21:37	51.459353	-2.6017828	84	NA	Breeding season 2016	pre-hatch 2-0 weeks	Incubation	Nesting area	1607.5
2	15/05/2016 22:02	51.4593689	-2.6017983	84	NA	Breeding season 2016	pre-hatch 2-0 weeks	Incubation	Nesting area	1656
2	15/05/2016 22:32	51.4593219	-2.6018184	81	NA	Breeding season 2016	pre-hatch 2-0 weeks	Incubation	Nesting area	1808
2	15/05/2016 23:02	51.4593663	-2.6018104	80	NA	Breeding season 2016	pre-hatch 2-0 weeks	Incubation	Nesting area	1784.5
2	15/05/2016 23:32	51.4593767	-2.6018038	92	NA	Breeding season 2016	pre-hatch 2-0 weeks	Incubation	Nesting area	1802.5
2	16/05/2016 00:02	51.4593511	-2.6018094	94	NA	Breeding season 2016	pre-hatch 2-0 weeks	Incubation	Nesting area	1799.5
2	16/05/2016 00:32	51.4594228	-2.6017582	96	NA	Breeding season 2016	pre-hatch 2-0 weeks	Incubation	Nesting area	2069
2	16/05/2016 01:11	51.4593675	-2.601871	99	NA	Breeding season 2016	pre-hatch 2-0 weeks	Incubation	Nesting area	2071.5
2	16/05/2016 01:41	51.4594095	-2.6017912	95	NA	Breeding season 2016	pre-hatch 2-0 weeks	Incubation	Nesting area	1783.5
2	16/05/2016 02:11	51.4592123	-2.6017338	137	NA	Breeding season 2016	pre-hatch 2-0 weeks	Incubation	Nesting area	1784
2	16/05/2016 02:40	51.4593951	-2.6017957	107	NA	Breeding season 2016	pre-hatch 2-0 weeks	Incubation	Nesting area	1802.5
2	16/05/2016 03:11	51.4593618	-2.6017861	88	NA	Breeding season 2016	pre-hatch 2-0 weeks	Incubation	Nesting area	1799
2	16/05/2016 03:40	51.4593411	-2.6017836	92	NA	Breeding season 2016	pre-hatch 2-0 weeks	Incubation	Nesting area	1621.5
2	16/05/2016 04:05	51.4593289	-2.6017882	84	NA	Breeding season 2016	pre-hatch 2-0 weeks	Incubation	Nesting area	1744.5
2	16/05/2016 04:38	51.4592081	-2.6016923	143	NA	Breeding season 2016	pre-hatch 2-0 weeks	Incubation	Nesting area	1888
2	16/05/2016 05:08	51.4593445	-2.6017742	98	NA	Breeding season 2016	pre-hatch 2-0 weeks	Incubation	Nesting area	1759.5
2	16/05/2016 05:37	51.4576292	-2.5399938	83	NA	Breeding season 2016	pre-hatch 2-0 weeks	Incubation	Urban green areas	1743.5
2	16/05/2016 06:06	51.5194524	-2.398871	134	NA	Breeding season 2016	pre-hatch 2-0 weeks	Incubation	Non-urban green areas	1727.5
2	16/05/2016 06:35	51.5209481	-2.3965499	139	NA	Breeding season 2016	pre-hatch 2-0 weeks	Incubation	Non-urban green areas	1892.5
2	16/05/2016 07:09	51.5190857	-2.4014565	126	NA	Breeding season 2016	pre-hatch 2-0 weeks	Incubation	Non-urban green areas	1789
2	16/05/2016 07:34	51.5195864	-2.4062225	121	NA	Breeding season 2016	pre-hatch 2-0 weeks	Incubation	Non-urban green areas	1683.5
2	16/05/2016 08:05	51.5193235	-2.4033123	132	NA	Breeding season 2016	pre-hatch 2-0 weeks	Incubation	Non-urban green areas	1931
2	16/05/2016 08:39	51.5201141	-2.3980678	133	NA	Breeding season 2016	pre-hatch 2-0 weeks	Incubation	Non-urban green areas	1879
2	16/05/2016 09:08	51.4972018	-2.4606142	50	NA	Breeding season 2016	pre-hatch 2-0 weeks	Incubation	Non-urban green areas	1735.5
2	16/05/2016 09:36	51.489917	-2.4615091	85	NA	Breeding season 2016	pre-hatch 2-0 weeks	Incubation	Urban waste areas	1728.5
2	16/05/2016 10:05	51.4593832	-2.6016026	98	NA	Breeding season 2016	pre-hatch 2-0 weeks	Incubation	Nesting area	1736.5
2	16/05/2016 10:34	51.4536469	-2.6018205	-234	NA	Breeding season 2016	pre-hatch 2-0 weeks	Incubation	Urban building areas	1767.5
2	16/05/2016 11:04	51.4593316	-2.6018062	94	NA	Breeding season 2016	pre-hatch 2-0 weeks	Incubation	Nesting area	1927
2	16/05/2016 11:38	51.4593547	-2.6017861	88	NA	Breeding season 2016	pre-hatch 2-0 weeks	Incubation	Nesting area	1903
2	16/05/2016 12:08	51.4590185	-2.6014518	56	NA	Breeding season 2016	pre-hatch 2-0 weeks	Incubation	Nesting area	1736.5
2	16/05/2016 12:36	51.4584575	-2.6048479	110	NA	Breeding season 2016	pre-hatch 2-0 weeks	Incubation	Urban building areas	1729.5
2	16/05/2016 13:05	51.4593923	-2.6039535	250	NA	Breeding season 2016	pre-hatch 2-0 weeks	Incubation	Urban building areas	1743.5
2	16/05/2016 13:34	51.4593117	-2.6017678	96	NA	Breeding season 2016	pre-hatch 2-0 weeks	Incubation	Nesting area	1776
2	16/05/2016 14:04	51.4592764	-2.5811898	172	NA	Breeding season 2016	pre-hatch 2-0 weeks	Incubation	Urban building areas	1903.5
2	16/05/2016 14:38	51.5200511	-2.3999085	132	NA	Breeding season 2016	pre-hatch 2-0 weeks	Incubation	Non-urban green areas	1877
2	16/05/2016 15:07	51.5209228	-2.3997786	127	NA	Breeding season 2016	pre-hatch 2-0 weeks	Incubation	Non-urban green areas	1752
2	16/05/2016 15:36	51.5207586	-2.3974118	136	NA	Breeding season 2016	pre-hatch 2-0 weeks	Incubation	Non-urban green areas	1777.5
2	16/05/2016 16:06	51.5213205	-2.3987979	137	NA	Breeding season 2016	pre-hatch 2-0 weeks	Incubation	Non-urban green areas	1759.5
2	16/05/2016 16:35	51.4920244	-2.4558508	121	NA	Breeding season 2016	pre-hatch 2-0 weeks	Incubation	Non-urban green areas	1871.5
2	16/05/2016 17:09	51.4987708	-2.46624	76	NA	Breeding season 2016	pre-hatch 2-0 weeks	Incubation	Non-urban green areas	1873.5
2	16/05/2016 17:37	51.463185	-2.6045066	80	NA	Breeding season 2016	pre-hatch 2-0 weeks	Incubation	Urban building areas	1760
2	16/05/2016 18:07	51.4593748	-2.6017989	98	NA	Breeding season 2016	pre-hatch 2-0 weeks	Incubation	Nesting area	1758
2	16/05/2016 18:36	51.4593422	-2.6017727	85	NA	Breeding season 2016	pre-hatch 2-0 weeks	Incubation	Nesting area	1735.5
2	16/05/2016 19:05	51.4593569	-2.6018001	86	NA	Breeding season 2016	pre-hatch 2-0 weeks	Incubation	Nesting area	1752
2	16/05/2016 19:34	51.4593419	-2.6018134	89	NA	Breeding season 2016	pre-hatch 2-0 weeks	Incubation	Nesting area	1896
2	16/05/2016 20:08	51.4593847	-2.6018615	88	NA	Breeding season 2016	pre-hatch 2-0 weeks	Incubation	Nesting area	1880.5
2	16/05/2016 20:37	51.459344	-2.601626	97	NA	Breeding season 2016	pre-hatch 2-0 weeks	Incubation	Nesting area	1744
2	16/05/2016 21:06	51.4593685	-2.6017476	98	NA	Breeding season 2016	pre-hatch 2-0 weeks	Incubation	Nesting area	1743
2	16/05/2016 21:35	51.4590512	-2.6021267	101	NA	Breeding season 2016	pre-hatch 2-0 weeks	Incubation	Nesting area	1896.5
2	16/05/2016 22:10	51.4593571	-2.601754	90	NA	Breeding season 2016	pre-hatch 2-0 weeks	Incubation	Nesting area	1937
2	16/05/2016 22:40	51.4593604	-2.6016398	100	NA	Breeding season 2016	pre-hatch 2-0 weeks	Incubation	Nesting area	1799
2	16/05/2016 23:10	51.4593487	-2.6018011	89	NA	Breeding season 2016	pre-hatch 2-0 weeks	Incubation	Nesting area	1783
2	16/05/2016 23:39	51.4594024	-2.6013274	136	NA	Breeding season 2016	pre-hatch 2-0 weeks	Incubation	Nesting area	1776
2	17/05/2016 00:09	51.4593954	-2.6018491	100	NA	Breeding season 2016	pre-hatch 2-0 weeks	Incubation	Nesting area	1775.5
2	17/05/2016 00:38	51.4594432	-2.6018502	88	NA	Breeding season 2016	pre-hatch 2-0 weeks	Incubation	Nesting area	1775.5
2	17/05/2016 01:08	51.4594778	-2.6018091	80	NA	Breeding season 2016	pre-hatch 2-0 weeks	Incubation	Nesting area	1776
2	17/05/2016 01:38	51.4593542	-2.6017158	89	NA	Breeding season 2016	pre-hatch 2-0 weeks	Incubation	Nesting area	1804
2	17/05/2016 02:08	51.4592653	-2.6015647	130	NA	Breeding season 2016	pre-hatch 2-0 weeks	Incubation	Nesting area	1808.5
2	17/05/2016 02:38	51.4594648	-2.6019074	78	NA	Breeding season 2016	pre-hatch 2-0 weeks	Incubation	Nesting area	1799.5
2	17/05/2016 03:08	51.459438	-2.601854	89	NA	Breeding season 2016	pre-hatch 2-0 weeks	Incubation	Nesting area	1807
2	17/05/2016 03:38	51.459352	-2.6018016	86	NA	Breeding season 2016	pre-hatch 2-0 weeks	Incubation	Nesting area	1780
2	17/05/2016 04:07	51.4593581	-2.6017489	90	NA	Breeding season 2016	pre-hatch 2-0 weeks	Incubation	Nesting area	1743.5
2	17/05/2016 04:36	51.4593397	-2.6017705	88	NA	Breeding season 2016	pre-hatch 2-0 weeks	Incubation	Nesting area	1728
2	17/05/2016 05:05	51.459314	-2.6017486	88	NA	Breeding season 2016	pre-hatch 2-0 weeks	Incubation	Nesting area	1742.5
2	17/05/2016 05:34	51.5563292	-2.5241632	61	NA	Breeding season 2016	pre-hatch 2-0 weeks	Incubation	Non-urban green areas	1805.5
2	17/05/2016 06:05	51.5559787	-2.5122878	63	NA	Breeding season 2016	pre-hatch 2-0 weeks	Incubation	Non-urban green areas	1825.5
2	17/05/2016 06:35	51.5566874	-2.5119704	66	NA	Breeding season 2016	pre-hatch 2-0 weeks	Incubation	Non-urban green areas	1762
2	17/05/2016 07:04	51.5426676	-2.4654353	58	NA	Breeding season 2016	pre-hatch 2-0 weeks	Incubation	Non-urban green areas	1880
2	17/05/2016 07:38	51.4904528	-2.4578755	74	NA	Breeding season 2016	pre-hatch 2-0 weeks	Incubation	Urban waste areas	1904
2	17/05/2016 08:07	51.4904872	-2.4579869	82	NA	Breeding season 2016	pre-hatch 2-0 weeks	Incubation	Urban waste areas	1751.5
2	17/05/2016 08:36	51.4906168	-2.4584576	80	NA	Breeding season 2016	pre-hatch 2-0 weeks	Incubation	Urban waste areas	1735.5
2	17/05/2016 09:05	51.497189	-2.4607426	49	NA	Breeding season 2016	pre-hatch 2-0 weeks	Incubation	Non-urban green areas	1752
2	17/05/2016 09:35	51.4903918	-2.4578052	80	NA	Breeding season 2016	pre-hatch 2-0 weeks	Incubation	Urban waste areas	1759.5
2	17/05/2016 10:04	51.4974999	-2.4630687	52	NA	Breeding season 2016	pre-hatch 2-0 weeks	Incubation	Non-urban green areas	1887.5
2	17/05/2016 10:38	51.4907075	-2.4582064	77	NA	Breeding season 2016	pre-hatch 2-0 weeks	Incubation	Urban waste areas	1890
2	17/05/2016 11:07	51.4989896	-2.4609523	599	NA	Breeding season 2016	pre-hatch 2-0 weeks	Incubation	Non-urban green areas	1744
2	17/05/2016 11:36	51.4988214	-2.4648547	447	NA	Breeding season 2016	pre-hatch 2-0 weeks	Incubation	Non-urban green areas	1734
2	17/05/2016 12:05	51.4932161	-2.4955977	467	NA	Breeding season 2016	pre-hatch 2-0 weeks	Incubation	Urban building areas	1750
2	17/05/2016 12:34	51.4593358	-2.6016904	97	NA	Breeding season 2016	pre-hatch 2-0 weeks	Incubation	Nesting area	1887
2	17/05/2016 13:08	51.4593105	-2.6016448	89	NA	Breeding season 2016	pre-hatch 2-0 weeks	Incubation	Nesting area	1873.5
2	17/05/2016 13:36	51.4593168	-2.6017518	86	NA	Breeding season 2016	pre-hatch 2-0 weeks	Incubation	Nesting area	1728.5
2	17/05/2016 14:05	51.4593588	-2.601802	80	NA	Breeding season 2016	pre-hatch 2-0 weeks	Incubation	Nesting area	1727.5
2	17/05/2016 14:34	51.4593299	-2.6017876	84	NA	Breeding season 2016	pre-hatch 2-0 weeks	Incubation	Nesting area	1873
2	17/05/2016 15:08	51.4594006	-2.6017002	103	NA	Breeding season 2016	pre-hatch 2-0 weeks	Incubation	Nesting area	1873
2	17/05/2016 15:36	51.4593189	-2.6017759	89	NA	Breeding season 2016	pre-hatch 2-0 weeks	Incubation	Nesting area	1753
2	17/05/2016 16:06	51.459345	-2.601813	90	NA	Breeding season 2016	pre-hatch 2-0 weeks	Incubation	Nesting area	1751.5
2	17/05/2016 16:35	51.4593915	-2.6017569	113	NA	Breeding season 2016	pre-hatch 2-0 weeks	Incubation	Nesting area	1741.5
2	17/05/2016 17:04	51.4593149	-2.6017338	79	NA	Breeding season 2016	pre-hatch 2-0 weeks	Incubation	Nesting area	1888.5
2	17/05/2016 17:38	51.4595357	-2.6016167	115	NA	Breeding season 2016	pre-hatch 2-0 weeks	Incubation	Nesting area	1887.5
2	17/05/2016 18:07	51.4572375	-2.5987783	66	NA	Breeding season 2016	pre-hatch 2-0 weeks	Incubation	Urban building areas	1759
2	17/05/2016 18:36	51.4594969	-2.6019236	82	NA	Breeding season 2016	pre-hatch 2-0 weeks	Incubation	Nesting area	1743.5
2	17/05/2016 19:05	51.4594147	-2.6018214	88	NA	Breeding season 2016	pre-hatch 2-0 weeks	Incubation	Nesting area	1927.5
2	17/05/2016 19:41	51.4594559	-2.6018489	88	NA	Breeding season 2016	pre-hatch 2-0 weeks	Incubation	Nesting area	1952
2	17/05/2016 20:10	51.459414	-2.601809	92	NA	Breeding season 2016	pre-hatch 2-0 weeks	Incubation	Nesting area	1776
2	17/05/2016 20:40	51.4592823	-2.6014101	98	NA	Breeding season 2016	pre-hatch 2-0 weeks	Incubation	Nesting area	1808.5
2	17/05/2016 21:11	51.4593285	-2.6017928	87	NA	Breeding season 2016	pre-hatch 2-0 weeks	Incubation	Nesting area	1808
2	17/05/2016 21:40	51.4593446	-2.6017716	88	NA	Breeding season 2016	pre-hatch 2-0 weeks	Incubation	Nesting area	1775
2	17/05/2016 22:10	51.4593513	-2.6017435	94	NA	Breeding season 2016	pre-hatch 2-0 weeks	Incubation	Nesting area	1775
2	17/05/2016 22:39	51.4593363	-2.6017158	86	NA	Breeding season 2016	pre-hatch 2-0 weeks	Incubation	Nesting area	1792.5
2	17/05/2016 23:09	51.459348	-2.6018054	82	NA	Breeding season 2016	pre-hatch 2-0 weeks	Incubation	Nesting area	1792
2	17/05/2016 23:39	51.4593727	-2.6017799	90	NA	Breeding season 2016	pre-hatch 2-0 weeks	Incubation	Nesting area	1777
2	18/05/2016 00:09	51.4593673	-2.601747	87	NA	Breeding season 2016	pre-hatch 2-0 weeks	Incubation	Nesting area	1776
2	18/05/2016 00:38	51.4611293	-2.6093763	99	NA	Breeding season 2016	pre-hatch 2-0 weeks	Incubation	Urban building areas	1778.5
2	18/05/2016 01:08	51.4594265	-2.601873	88	NA	Breeding season 2016	pre-hatch 2-0 weeks	Incubation	Nesting area	1810.5
2	18/05/2016 01:39	51.4594416	-2.6017858	98	NA	Breeding season 2016	pre-hatch 2-0 weeks	Incubation	Nesting area	1811.5
2	18/05/2016 02:08	51.45938	-2.6016727	102	NA	Breeding season 2016	pre-hatch 2-0 weeks	Incubation	Nesting area	1781
2	18/05/2016 02:38	51.4592491	-2.6017598	107	NA	Breeding season 2016	pre-hatch 2-0 weeks	Incubation	Nesting area	1792
2	18/05/2016 03:08	51.4593772	-2.601819	86	NA	Breeding season 2016	pre-hatch 2-0 weeks	Incubation	Nesting area	1792
2	18/05/2016 03:38	51.4593446	-2.601779	84	NA	Breeding season 2016	pre-hatch 2-0 weeks	Incubation	Nesting area	1788
2	18/05/2016 04:08	51.4593381	-2.6017772	86	NA	Breeding season 2016	pre-hatch 2-0 weeks	Incubation	Nesting area	1813
2	18/05/2016 04:38	51.4593658	-2.6018301	88	NA	Breeding season 2016	pre-hatch 2-0 weeks	Incubation	Nesting area	1827.5
2	18/05/2016 05:09	51.4593235	-2.6017755	85	NA	Breeding season 2016	pre-hatch 2-0 weeks	Incubation	Nesting area	1746
2	18/05/2016 05:36	51.5211347	-2.5565259	79	Flight	Breeding season 2016	pre-hatch 2-0 weeks	Incubation	Urban building areas	1831
2	18/05/2016 06:10	51.5566816	-2.5211722	63	NA	Breeding season 2016	pre-hatch 2-0 weeks	Incubation	Non-urban green areas	1888
2	18/05/2016 06:39	51.5575244	-2.5213489	60	NA	Breeding season 2016	pre-hatch 2-0 weeks	Incubation	Non-urban green areas	1776.5
2	18/05/2016 07:09	51.5575282	-2.5212079	65	NA	Breeding season 2016	pre-hatch 2-0 weeks	Incubation	Non-urban green areas	1775.5
2	18/05/2016 07:38	51.5603613	-2.517249	67	NA	Breeding season 2016	pre-hatch 2-0 weeks	Incubation	Non-urban green areas	1790
2	18/05/2016 08:09	51.5603395	-2.5170177	68	NA	Breeding season 2016	pre-hatch 2-0 weeks	Incubation	Non-urban green areas	1800
2	18/05/2016 08:38	51.5404384	-2.5377385	54	NA	Breeding season 2016	pre-hatch 2-0 weeks	Incubation	Non-urban green areas	1791
2	18/05/2016 09:08	51.4594422	-2.6018267	78	NA	Breeding season 2016	pre-hatch 2-0 weeks	Incubation	Nesting area	1800
2	18/05/2016 09:38	51.459455	-2.6018138	87	NA	Breeding season 2016	pre-hatch 2-0 weeks	Incubation	Nesting area	1794.5
2	18/05/2016 10:08	51.4593311	-2.6018103	92	NA	Breeding season 2016	pre-hatch 2-0 weeks	Incubation	Nesting area	1856
2	18/05/2016 10:40	51.459353	-2.6017919	84	NA	Breeding season 2016	pre-hatch 2-0 weeks	Incubation	Nesting area	1863.5
2	18/05/2016 11:10	51.4593537	-2.6017813	85	NA	Breeding season 2016	pre-hatch 2-0 weeks	Incubation	Nesting area	1784
2	18/05/2016 11:40	51.4593981	-2.6017591	96	NA	Breeding season 2016	pre-hatch 2-0 weeks	Incubation	Nesting area	1792
2	18/05/2016 12:10	51.4592577	-2.6018341	96	NA	Breeding season 2016	pre-hatch 2-0 weeks	Incubation	Nesting area	1791.5
2	18/05/2016 12:39	51.4593502	-2.6017088	86	NA	Breeding season 2016	pre-hatch 2-0 weeks	Incubation	Nesting area	1775.5
2	18/05/2016 13:09	51.4591688	-2.6017255	111	NA	Breeding season 2016	pre-hatch 2-0 weeks	Incubation	Nesting area	1703.5
2	18/05/2016 13:36	51.4960788	-2.4608175	162	NA	Breeding season 2016	pre-hatch 2-0 weeks	Incubation	Non-urban green areas	1716.5
2	18/05/2016 14:06	51.4915168	-2.4584116	169	NA	Breeding season 2016	pre-hatch 2-0 weeks	Incubation	Urban waste areas	1801
2	18/05/2016 14:36	51.4902913	-2.4593712	64	Walking	Breeding season 2016	pre-hatch 2-0 weeks	Incubation	Urban waste areas	1787
2	18/05/2016 15:06	51.4972017	-2.4608666	53	NA	Breeding season 2016	pre-hatch 2-0 weeks	Incubation	Non-urban green areas	1774.5
2	18/05/2016 15:35	51.4871831	-2.462809	192	NA	Breeding season 2016	pre-hatch 2-0 weeks	Incubation	Urban waste areas	1789.5
2	18/05/2016 16:06	51.4594371	-2.6018608	87	NA	Breeding season 2016	pre-hatch 2-0 weeks	Incubation	Nesting area	1792.5
2	18/05/2016 16:35	51.4594248	-2.6017937	89	NA	Breeding season 2016	pre-hatch 2-0 weeks	Incubation	Nesting area	1782
2	18/05/2016 17:05	51.4594509	-2.6018779	86	NA	Breeding season 2016	pre-hatch 2-0 weeks	Incubation	Nesting area	1798
2	18/05/2016 17:35	51.4595171	-2.6018337	95	NA	Breeding season 2016	pre-hatch 2-0 weeks	Incubation	Nesting area	1796
2	18/05/2016 18:05	51.4594056	-2.6018482	87	NA	Breeding season 2016	pre-hatch 2-0 weeks	Incubation	Nesting area	1776.5
2	18/05/2016 18:34	51.4593649	-2.6017753	89	NA	Breeding season 2016	pre-hatch 2-0 weeks	Incubation	Nesting area	1480
2	18/05/2016 18:54	51.4593368	-2.6017401	90	NA	Breeding season 2016	pre-hatch 2-0 weeks	Incubation	Nesting area	2648
2	18/05/2016 20:03	51.4593138	-2.6017826	94	NA	Breeding season 2016	pre-hatch 2-0 weeks	Incubation	Nesting area	2943.5
2	18/05/2016 20:32	51.4593613	-2.6017933	91	NA	Breeding season 2016	pre-hatch 2-0 weeks	Incubation	Nesting area	1775.5
2	18/05/2016 21:02	51.4593387	-2.6017755	88	NA	Breeding season 2016	pre-hatch 2-0 weeks	Incubation	Nesting area	1784
2	18/05/2016 21:32	51.4591718	-2.6018708	107	NA	Breeding season 2016	pre-hatch 2-0 weeks	Incubation	Nesting area	2080
2	18/05/2016 22:11	51.4593556	-2.6016887	90	NA	Breeding season 2016	pre-hatch 2-0 weeks	Incubation	Nesting area	2080
2	18/05/2016 22:41	51.4593907	-2.6017947	92	NA	Breeding season 2016	pre-hatch 2-0 weeks	Incubation	Nesting area	1784
2	18/05/2016 23:11	51.4594225	-2.6018679	90	NA	Breeding season 2016	pre-hatch 2-0 weeks	Incubation	Nesting area	1775.5
2	18/05/2016 23:40	51.4594226	-2.6016331	95	NA	Breeding season 2016	pre-hatch 2-0 weeks	Incubation	Nesting area	1777
2	19/05/2016 00:10	51.4596636	-2.6017817	117	NA	Breeding season 2016	pre-hatch 2-0 weeks	Incubation	Nesting area	1791.5
2	19/05/2016 00:40	51.4593982	-2.6018042	86	NA	Breeding season 2016	pre-hatch 2-0 weeks	Incubation	Nesting area	1791
2	19/05/2016 01:10	51.4593689	-2.601809	82	NA	Breeding season 2016	pre-hatch 2-0 weeks	Incubation	Nesting area	1789
2	19/05/2016 01:40	51.4593196	-2.6017629	78	NA	Breeding season 2016	pre-hatch 2-0 weeks	Incubation	Nesting area	1791
2	19/05/2016 02:09	51.4593748	-2.6017961	80	NA	Breeding season 2016	pre-hatch 2-0 weeks	Incubation	Nesting area	1779
2	19/05/2016 02:39	51.4592621	-2.6017333	94	NA	Breeding season 2016	pre-hatch 2-0 weeks	Incubation	Nesting area	1796
2	19/05/2016 03:09	51.4593282	-2.6017797	86	NA	Breeding season 2016	pre-hatch 2-0 weeks	Incubation	Nesting area	1799.5
2	19/05/2016 03:39	51.4759198	-2.6202038	91	NA	Breeding season 2016	pre-hatch 2-0 weeks	Incubation	Urban green areas	1780.5
2	19/05/2016 04:08	51.4859859	-2.6344823	30	NA	Breeding season 2016	pre-hatch 2-0 weeks	Incubation	Urban green areas	1776
2	19/05/2016 04:38	51.4855863	-2.6350577	32	NA	Breeding season 2016	pre-hatch 2-0 weeks	Incubation	Urban green areas	1775.5
2	19/05/2016 05:08	51.4738104	-2.6172747	90	NA	Breeding season 2016	pre-hatch 2-0 weeks	Incubation	Urban green areas	1777.5
2	19/05/2016 05:37	51.4593484	-2.6019564	96	NA	Breeding season 2016	pre-hatch 2-0 weeks	Incubation	Nesting area	1831.5
2	19/05/2016 06:09	51.4594354	-2.6018232	94	NA	Breeding season 2016	pre-hatch 2-0 weeks	Incubation	Nesting area	1846
2	19/05/2016 06:39	51.4594114	-2.6017807	99	NA	Breeding season 2016	pre-hatch 2-0 weeks	Incubation	Nesting area	1801
2	19/05/2016 07:09	51.4594576	-2.6018509	95	NA	Breeding season 2016	pre-hatch 2-0 weeks	Incubation	Nesting area	1784
2	19/05/2016 07:38	51.4595575	-2.601958	258	NA	Breeding season 2016	pre-hatch 2-0 weeks	Incubation	Nesting area	1782
2	19/05/2016 08:08	51.4594091	-2.6018479	94	NA	Breeding season 2016	pre-hatch 2-0 weeks	Incubation	Nesting area	1783.5
2	19/05/2016 08:38	51.4598894	-2.6018541	92	NA	Breeding season 2016	pre-hatch 2-0 weeks	Incubation	Nesting area	1777
2	19/05/2016 09:07	51.4593668	-2.6016874	95	NA	Breeding season 2016	pre-hatch 2-0 weeks	Incubation	Nesting area	1792
2	19/05/2016 09:37	51.4593625	-2.601755	89	NA	Breeding season 2016	pre-hatch 2-0 weeks	Incubation	Nesting area	1495.5
2	19/05/2016 09:57	51.4593505	-2.6017502	88	NA	Breeding season 2016	pre-hatch 2-0 weeks	Incubation	Nesting area	1791.5
2	19/05/2016 10:37	51.4593295	-2.6017829	82	NA	Breeding season 2016	pre-hatch 2-0 weeks	Incubation	Nesting area	2095.5
2	19/05/2016 11:07	51.4593662	-2.6018264	80	NA	Breeding season 2016	pre-hatch 2-0 weeks	Incubation	Nesting area	1785
2	19/05/2016 11:37	51.4594358	-2.601855	96	NA	Breeding season 2016	pre-hatch 2-0 weeks	Incubation	Nesting area	1787
2	19/05/2016 12:07	51.5176427	-2.5658578	61	NA	Breeding season 2016	pre-hatch 2-0 weeks	Incubation	Urban waste areas	1807.5
2	19/05/2016 12:37	51.5029531	-2.5581094	53	NA	Breeding season 2016	pre-hatch 2-0 weeks	Incubation	Urban industrial areas	1797
2	19/05/2016 13:07	51.4975366	-2.4630746	55	NA	Breeding season 2016	pre-hatch 2-0 weeks	Incubation	Non-urban green areas	1782.5
2	19/05/2016 13:36	51.4906973	-2.4582618	72	NA	Breeding season 2016	pre-hatch 2-0 weeks	Incubation	Urban waste areas	1799.5
2	19/05/2016 14:07	51.497117	-2.4608951	57	NA	Breeding season 2016	pre-hatch 2-0 weeks	Incubation	Non-urban green areas	1792.5
2	19/05/2016 14:36	51.4902186	-2.4602458	78	NA	Breeding season 2016	pre-hatch 2-0 weeks	Incubation	Urban waste areas	1785
2	19/05/2016 15:06	51.4565622	-2.58794	36	NA	Breeding season 2016	pre-hatch 2-0 weeks	Incubation	Urban building areas	1783.5
2	19/05/2016 15:36	51.4593108	-2.6017747	84	NA	Breeding season 2016	pre-hatch 2-0 weeks	Incubation	Nesting area	1788.5
2	19/05/2016 16:06	51.459371	-2.6018147	101	NA	Breeding season 2016	pre-hatch 2-0 weeks	Incubation	Nesting area	1791.5
2	19/05/2016 16:35	51.4593564	-2.6017781	87	NA	Breeding season 2016	pre-hatch 2-0 weeks	Incubation	Nesting area	1778
2	19/05/2016 17:05	51.4593525	-2.6018015	84	NA	Breeding season 2016	pre-hatch 2-0 weeks	Incubation	Nesting area	1776
2	19/05/2016 17:34	51.459313	-2.6016746	95	NA	Breeding season 2016	pre-hatch 2-0 weeks	Incubation	Nesting area	1775.5
2	19/05/2016 18:04	51.4593416	-2.6017395	90	NA	Breeding season 2016	pre-hatch 2-0 weeks	Incubation	Nesting area	1784
2	19/05/2016 18:34	51.4593241	-2.6017126	90	NA	Breeding season 2016	pre-hatch 2-0 weeks	Incubation	Nesting area	1840
2	19/05/2016 19:05	51.4594487	-2.6017995	112	NA	Breeding season 2016	pre-hatch 2-0 weeks	Incubation	Nesting area	1840
2	19/05/2016 19:35	51.4594572	-2.6019005	91	NA	Breeding season 2016	pre-hatch 2-0 weeks	Incubation	Nesting area	1790
2	19/05/2016 20:05	51.4595459	-2.6018661	106	NA	Breeding season 2016	pre-hatch 2-0 weeks	Incubation	Nesting area	1791.5
2	19/05/2016 20:35	51.4594859	-2.6017751	99	NA	Breeding season 2016	pre-hatch 2-0 weeks	Incubation	Nesting area	1785.5
2	19/05/2016 21:05	51.4594893	-2.6018604	144	NA	Breeding season 2016	pre-hatch 2-0 weeks	Incubation	Nesting area	1787.5
2	19/05/2016 21:35	51.4594149	-2.6012665	291	NA	Breeding season 2016	pre-hatch 2-0 weeks	Incubation	Nesting area	1847.5
2	19/05/2016 22:06	51.4593958	-2.6018908	88	NA	Breeding season 2016	pre-hatch 2-0 weeks	Incubation	Nesting area	1853
2	19/05/2016 22:36	51.4593349	-2.6017156	107	NA	Breeding season 2016	pre-hatch 2-0 weeks	Incubation	Nesting area	1813
2	19/05/2016 23:07	51.4594105	-2.6019113	83	NA	Breeding season 2016	pre-hatch 2-0 weeks	Incubation	Nesting area	1815
2	19/05/2016 23:37	51.4593727	-2.6017445	93	NA	Breeding season 2016	pre-hatch 2-0 weeks	Incubation	Nesting area	1795
2	20/05/2016 00:06	51.4593545	-2.6018184	87	NA	Breeding season 2016	pre-hatch 2-0 weeks	Incubation	Nesting area	1776
2	20/05/2016 00:36	51.4593783	-2.6018555	80	NA	Breeding season 2016	pre-hatch 2-0 weeks	Incubation	Nesting area	1775.5
2	20/05/2016 01:06	51.4593408	-2.6017806	93	NA	Breeding season 2016	pre-hatch 2-0 weeks	Incubation	Nesting area	1804.5
2	20/05/2016 01:36	51.4593022	-2.6017819	98	NA	Breeding season 2016	pre-hatch 2-0 weeks	Incubation	Nesting area	1839
2	20/05/2016 02:07	51.4592206	-2.6016289	98	NA	Breeding season 2016	pre-hatch 2-0 weeks	Incubation	Nesting area	1811
2	20/05/2016 02:37	51.4594109	-2.6017999	88	NA	Breeding season 2016	pre-hatch 2-0 weeks	Incubation	Nesting area	1777
2	20/05/2016 03:06	51.4593399	-2.6017895	90	NA	Breeding season 2016	pre-hatch 2-0 weeks	Incubation	Nesting area	1775.5
2	20/05/2016 03:36	51.4593631	-2.6017797	97	NA	Breeding season 2016	pre-hatch 2-0 weeks	Incubation	Nesting area	1775.5
2	20/05/2016 04:05	51.4752131	-2.6185063	89	NA	Breeding season 2016	pre-hatch 2-0 weeks	Incubation	Urban green areas	1777.5
2	20/05/2016 04:35	51.5563498	-2.5216196	71	NA	Breeding season 2016	pre-hatch 2-0 weeks	Incubation	Non-urban green areas	1776.5
2	20/05/2016 05:05	51.5600478	-2.5179648	63	NA	Breeding season 2016	pre-hatch 2-0 weeks	Incubation	Non-urban green areas	1781.5
2	20/05/2016 05:34	51.5571668	-2.5174157	68	NA	Breeding season 2016	pre-hatch 2-0 weeks	Incubation	Non-urban green areas	1802
2	20/05/2016 06:05	51.5603879	-2.5172678	68	NA	Breeding season 2016	pre-hatch 2-0 weeks	Incubation	Non-urban green areas	1800.5
2	20/05/2016 06:34	51.5403726	-2.5372499	60	NA	Breeding season 2016	pre-hatch 2-0 weeks	Incubation	Non-urban green areas	1781.5
2	20/05/2016 07:04	51.459475	-2.601891	88	NA	Breeding season 2016	pre-hatch 2-0 weeks	Incubation	Nesting area	1776
2	20/05/2016 07:34	51.4593706	-2.6016473	135	NA	Breeding season 2016	pre-hatch 2-0 weeks	Incubation	Nesting area	1782.5
2	20/05/2016 08:03	51.4594331	-2.6018583	92	NA	Breeding season 2016	pre-hatch 2-0 weeks	Incubation	Nesting area	1816.5
2	20/05/2016 08:34	51.4594658	-2.6018188	95	NA	Breeding season 2016	pre-hatch 2-0 weeks	Incubation	Nesting area	1824.5
2	20/05/2016 09:04	51.4593584	-2.6017401	91	NA	Breeding season 2016	pre-hatch 2-0 weeks	Incubation	Nesting area	1799
2	20/05/2016 09:34	51.4593773	-2.6017622	92	NA	Breeding season 2016	pre-hatch 2-0 weeks	Incubation	Nesting area	1784.5
2	20/05/2016 10:04	51.4593434	-2.6017337	90	NA	Breeding season 2016	pre-hatch 2-0 weeks	Incubation	Nesting area	1775.5
2	20/05/2016 10:33	51.459339	-2.6017761	79	NA	Breeding season 2016	pre-hatch 2-0 weeks	Incubation	Nesting area	1775
2	20/05/2016 11:03	51.4593681	-2.6017658	83	NA	Breeding season 2016	pre-hatch 2-0 weeks	Incubation	Nesting area	1786.5
2	20/05/2016 11:33	51.4594168	-2.6017465	88	NA	Breeding season 2016	pre-hatch 2-0 weeks	Incubation	Nesting area	1807
2	20/05/2016 12:03	51.4594208	-2.6015626	184	NA	Breeding season 2016	pre-hatch 2-0 weeks	Incubation	Nesting area	1859.5
2	20/05/2016 12:35	51.4592495	-2.6018055	73	NA	Breeding season 2016	pre-hatch 2-0 weeks	Incubation	Nesting area	1856.5
2	20/05/2016 13:05	51.4593869	-2.6017762	87	NA	Breeding season 2016	pre-hatch 2-0 weeks	Incubation	Nesting area	1794
2	20/05/2016 13:35	51.459335	-2.601845	99	NA	Breeding season 2016	pre-hatch 2-0 weeks	Incubation	Nesting area	1816
2	20/05/2016 14:06	51.4592926	-2.6016776	81	NA	Breeding season 2016	pre-hatch 2-0 weeks	Incubation	Nesting area	1871.5
2	20/05/2016 14:37	51.4593878	-2.6016896	84	NA	Breeding season 2016	pre-hatch 2-0 weeks	Incubation	Nesting area	1840
2	20/05/2016 15:07	51.4594779	-2.6016673	100	NA	Breeding season 2016	pre-hatch 2-0 weeks	Incubation	Nesting area	1784.5
2	20/05/2016 15:36	51.4594554	-2.6017903	97	NA	Breeding season 2016	pre-hatch 2-0 weeks	Incubation	Nesting area	1789.5
2	20/05/2016 16:07	51.4593565	-2.6017849	87	NA	Breeding season 2016	pre-hatch 2-0 weeks	Incubation	Nesting area	1791
2	20/05/2016 16:36	51.4593274	-2.6017529	86	NA	Breeding season 2016	pre-hatch 2-0 weeks	Incubation	Nesting area	1780.5
2	20/05/2016 17:06	51.4593869	-2.6017413	93	NA	Breeding season 2016	pre-hatch 2-0 weeks	Incubation	Nesting area	1806
2	20/05/2016 17:36	51.4588586	-2.6009876	128	SitStanding	Breeding season 2016	pre-hatch 2-0 weeks	Incubation	Nesting area	1829
2	20/05/2016 18:07	51.4593698	-2.6018105	85	NA	Breeding season 2016	pre-hatch 2-0 weeks	Incubation	Nesting area	1801.5
2	20/05/2016 18:36	51.4593384	-2.6017853	88	NA	Breeding season 2016	pre-hatch 2-0 weeks	Incubation	Nesting area	1784
2	20/05/2016 19:06	51.459355	-2.6018035	91	NA	Breeding season 2016	pre-hatch 2-0 weeks	Incubation	Nesting area	1818
2	20/05/2016 19:37	51.4593176	-2.6017841	89	NA	Breeding season 2016	pre-hatch 2-0 weeks	Incubation	Nesting area	1824.5
2	20/05/2016 20:07	51.4593348	-2.6017575	92	NA	Breeding season 2016	pre-hatch 2-0 weeks	Incubation	Nesting area	1789.5
2	20/05/2016 20:37	51.4594266	-2.6017894	103	NA	Breeding season 2016	pre-hatch 2-0 weeks	Incubation	Nesting area	1775
2	20/05/2016 21:06	51.4593576	-2.601788	93	NA	Breeding season 2016	pre-hatch 2-0 weeks	Incubation	Nesting area	1776
2	20/05/2016 21:36	51.4593441	-2.6017855	87	NA	Breeding season 2016	pre-hatch 2-0 weeks	Incubation	Nesting area	1776
2	20/05/2016 22:05	51.4593811	-2.601734	91	NA	Breeding season 2016	pre-hatch 2-0 weeks	Incubation	Nesting area	1782
2	20/05/2016 22:35	51.459322	-2.6018373	89	NA	Breeding season 2016	pre-hatch 2-0 weeks	Incubation	Nesting area	1800
2	20/05/2016 23:05	51.4593225	-2.6017988	82	NA	Breeding season 2016	pre-hatch 2-0 weeks	Incubation	Nesting area	1799.5
2	20/05/2016 23:35	51.4593533	-2.6017898	90	NA	Breeding season 2016	pre-hatch 2-0 weeks	Incubation	Nesting area	2104
2	21/05/2016 00:16	51.4593402	-2.6018148	86	SitStanding	Breeding season 2016	pre-hatch 2-0 weeks	Incubation	Nesting area	1802
2	21/05/2016 00:35	51.4593331	-2.6017914	93	SitStanding	Breeding season 2016	pre-hatch 2-0 weeks	Incubation	Nesting area	1500.5
2	21/05/2016 01:06	51.4593419	-2.6017484	89	SitStanding	Breeding season 2016	pre-hatch 2-0 weeks	Incubation	Nesting area	1828.5
2	21/05/2016 01:36	51.4593145	-2.6017597	97	SitStanding	Breeding season 2016	pre-hatch 2-0 weeks	Incubation	Nesting area	1844.5
2	21/05/2016 02:07	51.4593814	-2.6018892	93	Walking	Breeding season 2016	pre-hatch 2-0 weeks	Incubation	Nesting area	1818.5
2	21/05/2016 02:37	51.4591636	-2.6016413	110	SitStanding	Breeding season 2016	pre-hatch 2-0 weeks	Incubation	Nesting area	1782
2	21/05/2016 03:07	51.461268	-2.6202029	66	SitStanding	Breeding season 2016	pre-hatch 2-0 weeks	Incubation	Urban green areas	1776.5
2	21/05/2016 03:36	51.4755972	-2.6198308	97	Walking	Breeding season 2016	pre-hatch 2-0 weeks	Incubation	Urban green areas	1775.5
2	21/05/2016 04:06	51.473818	-2.6198281	95	Walking	Breeding season 2016	pre-hatch 2-0 weeks	Incubation	Urban green areas	1777
2	21/05/2016 04:35	51.4594159	-2.6018684	87	SitStanding	Breeding season 2016	pre-hatch 2-0 weeks	Incubation	Nesting area	1812.5
2	21/05/2016 05:06	51.459556	-2.6018198	105	SitStanding	Breeding season 2016	pre-hatch 2-0 weeks	Incubation	Nesting area	1822.5
2	21/05/2016 05:36	51.4593382	-2.6017626	96	SitStanding	Breeding season 2016	pre-hatch 2-0 weeks	Incubation	Nesting area	1800
2	21/05/2016 06:06	51.459252	-2.6018041	97	SitStanding	Breeding season 2016	pre-hatch 2-0 weeks	Incubation	Nesting area	1799.5
2	21/05/2016 06:36	51.4593086	-2.6017875	93	SitStanding	Breeding season 2016	pre-hatch 2-0 weeks	Incubation	Nesting area	1808
2	21/05/2016 07:06	51.4593431	-2.6017917	80	SitStanding	Breeding season 2016	pre-hatch 2-0 weeks	Incubation	Nesting area	1816
2	21/05/2016 07:37	51.4593328	-2.6017694	86	SitStanding	Breeding season 2016	pre-hatch 2-0 weeks	Incubation	Nesting area	1796.5
2	21/05/2016 08:06	51.4595684	-2.601642	93	Walking	Breeding season 2016	pre-hatch 2-0 weeks	Incubation	Nesting area	1790
2	21/05/2016 08:36	51.4757621	-2.5096604	115	Flight	Breeding season 2016	pre-hatch 2-0 weeks	Incubation	Urban building areas	1830
2	21/05/2016 09:07	51.4903863	-2.4605116	82	SitStanding	Breeding season 2016	pre-hatch 2-0 weeks	Incubation	Urban waste areas	1817.5
2	21/05/2016 09:37	51.4906504	-2.4587311	78	Flight	Breeding season 2016	pre-hatch 2-0 weeks	Incubation	Urban waste areas	1784
2	21/05/2016 10:07	51.4972097	-2.4607025	49	Flight	Breeding season 2016	pre-hatch 2-0 weeks	Incubation	Non-urban green areas	1784
2	21/05/2016 10:36	51.4975201	-2.4629574	49	SitStanding	Breeding season 2016	pre-hatch 2-0 weeks	Incubation	Non-urban green areas	1775.5
2	21/05/2016 11:06	51.497499	-2.462891	53	SitStanding	Breeding season 2016	pre-hatch 2-0 weeks	Incubation	Non-urban green areas	1777.5
2	21/05/2016 11:36	51.4594438	-2.6017141	79	SitStanding	Breeding season 2016	pre-hatch 2-0 weeks	Incubation	Nesting area	1806.5
2	21/05/2016 12:06	51.459467	-2.6017766	103	SitStanding	Breeding season 2016	pre-hatch 2-0 weeks	Incubation	Nesting area	1806
2	21/05/2016 12:36	51.4593143	-2.6017474	88	NA	Breeding season 2016	pre-hatch 2-0 weeks	Incubation	Nesting area	1777.5
2	21/05/2016 13:05	51.459351	-2.6017707	88	SitStanding	Breeding season 2016	pre-hatch 2-0 weeks	Incubation	Nesting area	1775.5
2	21/05/2016 13:35	51.4593459	-2.6017958	83	SitStanding	Breeding season 2016	pre-hatch 2-0 weeks	Incubation	Nesting area	1780.5
2	21/05/2016 14:05	51.4593941	-2.6017137	105	SitStanding	Breeding season 2016	pre-hatch 2-0 weeks	Incubation	Nesting area	1799.5
2	21/05/2016 14:35	51.4593004	-2.6018339	79	SitStanding	Breeding season 2016	pre-hatch 2-0 weeks	Incubation	Nesting area	1803
2	21/05/2016 15:05	51.4593934	-2.6018222	90	SitStanding	Breeding season 2016	pre-hatch 2-0 weeks	Incubation	Nesting area	1800.5
2	21/05/2016 15:35	51.4593343	-2.6017841	86	SitStanding	Breeding season 2016	pre-hatch 2-0 weeks	Incubation	Nesting area	1792
2	21/05/2016 16:05	51.4593155	-2.6017507	83	SitStanding	Breeding season 2016	pre-hatch 2-0 weeks	Incubation	Nesting area	1783
2	21/05/2016 16:34	51.4592601	-2.6016085	75	SitStanding	Breeding season 2016	pre-hatch 2-0 weeks	Incubation	Nesting area	1784
2	21/05/2016 17:04	51.4507461	-2.5987945	40	Flight	Breeding season 2016	pre-hatch 2-0 weeks	Incubation	Urban industrial areas	1792.5
2	21/05/2016 17:34	51.459303	-2.6012277	109	SitStanding	Breeding season 2016	pre-hatch 2-0 weeks	Incubation	Nesting area	1802.5
2	21/05/2016 18:04	51.4594253	-2.6019971	82	SitStanding	Breeding season 2016	pre-hatch 2-0 weeks	Incubation	Nesting area	1797.5
2	21/05/2016 18:34	51.4597062	-2.6019708	91	SitStanding	Breeding season 2016	pre-hatch 2-0 weeks	Incubation	Nesting area	1788.5
2	21/05/2016 19:04	51.5056921	-2.5723474	112	Flight	Breeding season 2016	pre-hatch 2-0 weeks	Incubation	Urban green areas	1778
2	21/05/2016 19:33	51.5589121	-2.5192904	70	Walking	Breeding season 2016	pre-hatch 2-0 weeks	Incubation	Non-urban green areas	1784
2	21/05/2016 20:03	51.5562053	-2.5210396	59	Walking	Breeding season 2016	pre-hatch 2-0 weeks	Incubation	Non-urban green areas	1784
2	21/05/2016 20:33	51.5374311	-2.5459169	96	Flight	Breeding season 2016	pre-hatch 2-0 weeks	Incubation	Urban building areas	1791.5
2	21/05/2016 21:03	51.4594226	-2.6017252	113	SitStanding	Breeding season 2016	pre-hatch 2-0 weeks	Incubation	Nesting area	1847.5
2	21/05/2016 21:34	51.4593894	-2.6017704	91	SitStanding	Breeding season 2016	pre-hatch 2-0 weeks	Incubation	Nesting area	1856
2	21/05/2016 22:05	51.4593664	-2.6017315	86	NA	Breeding season 2016	pre-hatch 2-0 weeks	Incubation	Nesting area	1800
2	21/05/2016 22:34	51.4593898	-2.6018279	87	SitStanding	Breeding season 2016	pre-hatch 2-0 weeks	Incubation	Nesting area	1775.5
2	21/05/2016 23:04	51.459338	-2.6018102	85	SitStanding	Breeding season 2016	pre-hatch 2-0 weeks	Incubation	Nesting area	1775.5
2	21/05/2016 23:34	51.4593478	-2.6018241	87	SitStanding	Breeding season 2016	pre-hatch 2-0 weeks	Incubation	Nesting area	1798.5
2	22/05/2016 00:04	51.4593567	-2.6018043	85	SitStanding	Breeding season 2016	pre-hatch 2-0 weeks	Incubation	Nesting area	1911.5
2	22/05/2016 00:37	51.4593804	-2.601814	84	SitStanding	Breeding season 2016	pre-hatch 2-0 weeks	Incubation	Nesting area	1937.5
2	22/05/2016 01:09	51.4593569	-2.601784	90	SitStanding	Breeding season 2016	pre-hatch 2-0 weeks	Incubation	Nesting area	1824
2	22/05/2016 01:38	51.4593624	-2.6017614	89	SitStanding	Breeding season 2016	pre-hatch 2-0 weeks	Incubation	Nesting area	1791.5
2	22/05/2016 02:08	51.4593948	-2.6017688	83	SitStanding	Breeding season 2016	pre-hatch 2-0 weeks	Incubation	Nesting area	1815.5
2	22/05/2016 02:39	51.4593301	-2.6017774	93	SitStanding	Breeding season 2016	pre-hatch 2-0 weeks	Incubation	Nesting area	1800
2	22/05/2016 03:08	51.459315	-2.6017388	89	SitStanding	Breeding season 2016	pre-hatch 2-0 weeks	Incubation	Nesting area	1776
2	22/05/2016 03:38	51.4593271	-2.6017748	82	SitStanding	Breeding season 2016	pre-hatch 2-0 weeks	Incubation	Nesting area	1783.5
2	22/05/2016 04:08	51.4593036	-2.6017482	90	SitStanding	Breeding season 2016	pre-hatch 2-0 weeks	Incubation	Nesting area	1792
2	22/05/2016 04:38	51.4593037	-2.6017483	91	Other	Breeding season 2016	pre-hatch 2-0 weeks	Incubation	Nesting area	1792.5
2	22/05/2016 05:07	51.5212372	-2.5718306	110	Flight	Breeding season 2016	pre-hatch 2-0 weeks	Incubation	Urban industrial areas	1807
2	22/05/2016 05:38	51.5591174	-2.5177901	63	Walking	Breeding season 2016	pre-hatch 2-0 weeks	Incubation	Non-urban green areas	1830
2	22/05/2016 06:08	51.5589911	-2.5180704	67	Walking	Breeding season 2016	pre-hatch 2-0 weeks	Incubation	Non-urban green areas	1808.5
2	22/05/2016 06:38	51.5595657	-2.5171568	64	Walking	Breeding season 2016	pre-hatch 2-0 weeks	Incubation	Non-urban green areas	1785.5
2	22/05/2016 07:08	51.5596377	-2.5179468	61	SitStanding	Breeding season 2016	pre-hatch 2-0 weeks	Incubation	Non-urban green areas	1792
2	22/05/2016 07:38	51.5554097	-2.5211539	252	Other	Breeding season 2016	pre-hatch 2-0 weeks	Incubation	Non-urban green areas	1789
2	22/05/2016 08:08	51.5717768	-2.4884175	57	SitStanding	Breeding season 2016	pre-hatch 2-0 weeks	Incubation	Non-urban green areas	1784
2	22/05/2016 08:37	51.5717239	-2.4881007	47	Walking	Breeding season 2016	pre-hatch 2-0 weeks	Incubation	Non-urban green areas	1778.5
2	22/05/2016 09:07	51.5716219	-2.4876633	49	NA	Breeding season 2016	pre-hatch 2-0 weeks	Incubation	Non-urban green areas	1775.5
2	22/05/2016 09:36	51.5716658	-2.48764	50	Walking	Breeding season 2016	pre-hatch 2-0 weeks	Incubation	Non-urban green areas	1790
2	22/05/2016 10:07	51.5718309	-2.4879097	56	Walking	Breeding season 2016	pre-hatch 2-0 weeks	Incubation	Non-urban green areas	1792
2	22/05/2016 10:36	51.57208	-2.4878777	54	SitStanding	Breeding season 2016	pre-hatch 2-0 weeks	Incubation	Non-urban green areas	1785.5
2	22/05/2016 11:06	51.5940122	-2.4956958	124	SitStanding	Breeding season 2016	pre-hatch 2-0 weeks	Incubation	Urban waste areas	1784.5
2	22/05/2016 11:36	51.5833844	-2.4673991	349	Flight	Breeding season 2016	pre-hatch 2-0 weeks	Incubation	Non-urban green areas	1776.5
2	22/05/2016 12:05	51.5798019	-2.4686856	45	Walking	Breeding season 2016	pre-hatch 2-0 weeks	Incubation	Non-urban water areas	1818.5
2	22/05/2016 12:36	51.5787085	-2.4524151	60	Flight	Breeding season 2016	pre-hatch 2-0 weeks	Incubation	Non-urban green areas	1832
2	22/05/2016 13:06	51.5718715	-2.4855305	52	SitStanding	Breeding season 2016	pre-hatch 2-0 weeks	Incubation	Non-urban green areas	1792.5
2	22/05/2016 13:36	51.5714334	-2.488431	55	Walking	Breeding season 2016	pre-hatch 2-0 weeks	Incubation	Non-urban green areas	1782.5
2	22/05/2016 14:06	51.5564008	-2.4827996	358	Flight	Breeding season 2016	pre-hatch 2-0 weeks	Incubation	Non-urban green areas	1780
2	22/05/2016 14:35	51.4593321	-2.6017599	86	SitStanding	Breeding season 2016	pre-hatch 2-0 weeks	Incubation	Nesting area	1775.5
2	22/05/2016 15:05	51.4593893	-2.6017727	94	SitStanding	Breeding season 2016	pre-hatch 2-0 weeks	Incubation	Nesting area	1818
2	22/05/2016 15:36	51.4593809	-2.6018531	78	SitStanding	Breeding season 2016	pre-hatch 2-0 weeks	Incubation	Nesting area	1864.5
2	22/05/2016 16:07	51.4593486	-2.6018108	90	SitStanding	Breeding season 2016	pre-hatch 2-0 weeks	Incubation	Nesting area	1829
2	22/05/2016 16:37	51.459351	-2.601681	95	SitStanding	Breeding season 2016	pre-hatch 2-0 weeks	Incubation	Nesting area	1788
2	22/05/2016 17:07	51.4594554	-2.6019143	79	NA	Breeding season 2016	pre-hatch 2-0 weeks	Incubation	Nesting area	1784
2	22/05/2016 17:36	51.4594278	-2.6017418	88	Walking	Breeding season 2016	pre-hatch 2-0 weeks	Incubation	Nesting area	1798.5
2	22/05/2016 18:07	51.5595758	-2.5173615	66	Walking	Breeding season 2016	pre-hatch 2-0 weeks	Incubation	Non-urban green areas	1799.5
2	22/05/2016 18:36	51.559447	-2.5173244	63	Walking	Breeding season 2016	pre-hatch 2-0 weeks	Incubation	Non-urban green areas	1780.5
2	22/05/2016 19:06	51.5598289	-2.5168659	65	SitStanding	Breeding season 2016	pre-hatch 2-0 weeks	Incubation	Non-urban green areas	1776
2	22/05/2016 19:36	51.5606673	-2.5183081	67	Walking	Breeding season 2016	pre-hatch 2-0 weeks	Incubation	Non-urban green areas	1776
2	22/05/2016 20:05	51.5590539	-2.517839	67	Flight	Breeding season 2016	pre-hatch 2-0 weeks	Incubation	Non-urban green areas	1776
2	22/05/2016 20:35	51.541257	-2.5424903	86	Flight	Breeding season 2016	pre-hatch 2-0 weeks	Incubation	Non-urban green areas	1793
2	22/05/2016 21:05	51.4594219	-2.6018162	87	SitStanding	Breeding season 2016	pre-hatch 2-0 weeks	Incubation	Nesting area	1991.5
2	22/05/2016 21:41	51.4593566	-2.601787	87	SitStanding	Breeding season 2016	pre-hatch 2-0 weeks	Incubation	Nesting area	1382.5
2	22/05/2016 21:51	51.4593686	-2.6018293	85	SitStanding	Breeding season 2016	pre-hatch 2-0 weeks	Incubation	Nesting area	1991
2	22/05/2016 22:48	51.4593633	-2.6018281	84	SitStanding	Breeding season 2016	pre-hatch 2-0 weeks	Incubation	Nesting area	2288
2	22/05/2016 23:07	51.4593032	-2.6017469	88	SitStanding	Breeding season 2016	pre-hatch 2-0 weeks	Incubation	Nesting area	1480.5
2	22/05/2016 23:37	51.4593627	-2.6017483	88	SitStanding	Breeding season 2016	pre-hatch 2-0 weeks	Incubation	Nesting area	1796.5
2	23/05/2016 00:07	51.4592676	-2.6018101	103	SitStanding	Breeding season 2016	pre-hatch 2-0 weeks	Incubation	Nesting area	1837.5
2	23/05/2016 00:38	51.4592866	-2.6017536	98	Walking	Breeding season 2016	pre-hatch 2-0 weeks	Incubation	Nesting area	1851
2	23/05/2016 01:09	51.4593798	-2.6017817	91	SitStanding	Breeding season 2016	pre-hatch 2-0 weeks	Incubation	Nesting area	1810.5
2	23/05/2016 01:38	51.4593821	-2.6017047	86	SitStanding	Breeding season 2016	pre-hatch 2-0 weeks	Incubation	Nesting area	1783.5
2	23/05/2016 02:08	51.4591874	-2.6016427	101	SitStanding	Breeding season 2016	pre-hatch 2-0 weeks	Incubation	Nesting area	1799.5
2	23/05/2016 02:38	51.4593938	-2.6018123	90	SitStanding	Breeding season 2016	pre-hatch 2-0 weeks	Incubation	Nesting area	1800
2	23/05/2016 03:08	51.4826401	-2.6271423	88	Flight	Breeding season 2016	pre-hatch 2-0 weeks	Incubation	Urban building areas	1784.5
2	23/05/2016 03:38	51.4738614	-2.6213303	89	Walking	Breeding season 2016	pre-hatch 2-0 weeks	Incubation	Urban green areas	1796
2	23/05/2016 04:08	51.4744559	-2.6178451	95	Walking	Breeding season 2016	pre-hatch 2-0 weeks	Incubation	Urban green areas	1799
2	23/05/2016 04:38	51.459326	-2.601743	97	SitStanding	Breeding season 2016	pre-hatch 2-0 weeks	Incubation	Nesting area	1796
2	23/05/2016 05:08	51.4593252	-2.6017903	90	SitStanding	Breeding season 2016	pre-hatch 2-0 weeks	Incubation	Nesting area	1792.5
2	23/05/2016 05:38	51.4590673	-2.6015119	125	SitStanding	Breeding season 2016	pre-hatch 2-0 weeks	Incubation	Nesting area	1800.5
2	23/05/2016 06:08	51.4593399	-2.6017574	91	NA	Breeding season 2016	pre-hatch 2-0 weeks	Incubation	Nesting area	1823.5
2	23/05/2016 06:38	51.4592419	-2.6015566	118	SitStanding	Breeding season 2016	pre-hatch 2-0 weeks	Incubation	Nesting area	1799.5
2	23/05/2016 07:08	51.4594362	-2.6012418	140	SitStanding	Breeding season 2016	pre-hatch 2-0 weeks	Incubation	Nesting area	1775.5
2	23/05/2016 07:38	51.4593467	-2.6016961	110	SitStanding	Breeding season 2016	pre-hatch 2-0 weeks	Incubation	Nesting area	1847
2	23/05/2016 08:10	51.4594086	-2.6019262	96	SitStanding	Breeding season 2016	pre-hatch 2-0 weeks	Incubation	Nesting area	1856
2	23/05/2016 08:39	51.4594435	-2.6019597	87	SitStanding	Breeding season 2016	pre-hatch 2-0 weeks	Incubation	Nesting area	1824
2	23/05/2016 09:10	51.4594685	-2.6018592	85	SitStanding	Breeding season 2016	pre-hatch 2-0 weeks	Incubation	Nesting area	1815.5
2	23/05/2016 09:40	51.4593557	-2.6017735	88	SitStanding	Breeding season 2016	pre-hatch 2-0 weeks	Incubation	Nesting area	1783.5
2	23/05/2016 10:10	51.4593442	-2.6017849	90	SitStanding	Breeding season 2016	pre-hatch 2-0 weeks	Incubation	Nesting area	1818.5
2	23/05/2016 10:41	51.4593237	-2.6017909	92	SitStanding	Breeding season 2016	pre-hatch 2-0 weeks	Incubation	Nesting area	1815.5
2	23/05/2016 11:10	51.4593397	-2.6017656	86	SitStanding	Breeding season 2016	pre-hatch 2-0 weeks	Incubation	Nesting area	1789
2	23/05/2016 11:40	51.4593253	-2.6017985	86	SitStanding	Breeding season 2016	pre-hatch 2-0 weeks	Incubation	Nesting area	1790
2	23/05/2016 12:10	51.459323	-2.6018398	105	SitStanding	Breeding season 2016	pre-hatch 2-0 weeks	Incubation	Nesting area	1790
2	23/05/2016 12:40	51.4593121	-2.6017704	84	SitStanding	Breeding season 2016	pre-hatch 2-0 weeks	Incubation	Nesting area	1809
2	23/05/2016 13:10	51.4593021	-2.601625	99	NA	Breeding season 2016	pre-hatch 2-0 weeks	Incubation	Nesting area	1834.5
2	23/05/2016 13:41	51.5166633	-2.5561318	99	Flight	Breeding season 2016	pre-hatch 2-0 weeks	Incubation	Urban industrial areas	1829
2	23/05/2016 14:11	51.5709059	-2.4879122	71	Walking	Breeding season 2016	pre-hatch 2-0 weeks	Incubation	Non-urban green areas	1511
2	23/05/2016 14:31	51.5717075	-2.4858405	52	Walking	Breeding season 2016	pre-hatch 2-0 weeks	Incubation	Non-urban green areas	1787.5
2	23/05/2016 15:11	51.5923543	-2.492646	170	Flight	Breeding season 2016	pre-hatch 2-0 weeks	Incubation	Urban waste areas	2072
2	23/05/2016 15:41	51.5510624	-2.3902408	164	Flight	Breeding season 2016	pre-hatch 2-0 weeks	Incubation	Urban green areas	1792.5
2	23/05/2016 16:11	51.5252896	-2.3671568	109	SitStanding	Breeding season 2016	pre-hatch 2-0 weeks	Incubation	Non-urban green areas	1791.5
2	23/05/2016 16:40	51.518733	-2.3828492	159	Flight	Breeding season 2016	pre-hatch 2-0 weeks	Incubation	Non-urban green areas	1781
2	23/05/2016 17:10	51.5211383	-2.4008965	133	SitStanding	Breeding season 2016	pre-hatch 2-0 weeks	Incubation	Non-urban green areas	1790
2	23/05/2016 17:40	51.4899728	-2.4508126	157	Flight	Breeding season 2016	pre-hatch 2-0 weeks	Incubation	Non-urban green areas	1678
2	23/05/2016 18:06	51.4594213	-2.6018434	89	SitStanding	Breeding season 2016	pre-hatch 2-0 weeks	Incubation	Nesting area	1706
2	23/05/2016 18:37	51.4593408	-2.6017913	84	SitStanding	Breeding season 2016	pre-hatch 2-0 weeks	Incubation	Nesting area	1835.5
2	23/05/2016 19:07	51.459351	-2.6017982	90	SitStanding	Breeding season 2016	pre-hatch 2-0 weeks	Incubation	Nesting area	1799.5
2	23/05/2016 19:37	51.4593559	-2.6017626	98	SitStanding	Breeding season 2016	pre-hatch 2-0 weeks	Incubation	Nesting area	1779
2	23/05/2016 20:06	51.4593026	-2.6016652	86	SitStanding	Breeding season 2016	pre-hatch 2-0 weeks	Incubation	Nesting area	1792
2	23/05/2016 20:36	51.459342	-2.6017577	92	SitStanding	Breeding season 2016	pre-hatch 2-0 weeks	Incubation	Nesting area	1820.5
2	23/05/2016 21:07	51.459324	-2.6017755	125	SitStanding	Breeding season 2016	pre-hatch 2-0 weeks	Incubation	Nesting area	1696
2	23/05/2016 21:33	51.4593612	-2.6017909	89	SitStanding	Breeding season 2016	pre-hatch 2-0 weeks	Incubation	Nesting area	1960
2	23/05/2016 22:12	51.4593387	-2.6018437	86	SitStanding	Breeding season 2016	pre-hatch 2-0 weeks	Incubation	Nesting area	1787
2	23/05/2016 22:33	51.4593385	-2.6017699	89	SitStanding	Breeding season 2016	pre-hatch 2-0 weeks	Incubation	Nesting area	1664
2	23/05/2016 23:08	51.4592594	-2.6017609	71	SitStanding	Breeding season 2016	pre-hatch 2-0 weeks	Incubation	Nesting area	1957
2	23/05/2016 23:38	51.4593115	-2.6020115	108	SitStanding	Breeding season 2016	pre-hatch 2-0 weeks	Incubation	Nesting area	1785
2	24/05/2016 00:07	51.459382	-2.6018233	104	SitStanding	Breeding season 2016	pre-hatch 2-0 weeks	Incubation	Nesting area	1798
2	24/05/2016 00:38	51.4594655	-2.6018549	78	SitStanding	Breeding season 2016	pre-hatch 2-0 weeks	Incubation	Nesting area	1819
2	24/05/2016 01:08	51.4594348	-2.6017004	94	Walking	Breeding season 2016	pre-hatch 2-0 weeks	Incubation	Nesting area	1801
2	24/05/2016 01:38	51.4592483	-2.6017411	132	SitStanding	Breeding season 2016	pre-hatch 2-0 weeks	Incubation	Nesting area	1787
2	24/05/2016 02:08	51.4594095	-2.6018452	92	SitStanding	Breeding season 2016	pre-hatch 2-0 weeks	Incubation	Nesting area	1840
2	24/05/2016 02:39	51.459398	-2.6021284	118	SitStanding	Breeding season 2016	pre-hatch 2-0 weeks	Incubation	Nesting area	1848
2	24/05/2016 03:09	51.4593359	-2.6017778	90	SitStanding	Breeding season 2016	pre-hatch 2-0 weeks	Incubation	Nesting area	1797.5
2	24/05/2016 03:39	51.4837469	-2.6023928	87	Walking	Breeding season 2016	pre-hatch 2-0 weeks	Incubation	Urban green areas	1792.5
2	24/05/2016 04:09	51.4855268	-2.5916047	115	Walking	Breeding season 2016	pre-hatch 2-0 weeks	Incubation	Urban green areas	1802
2	24/05/2016 04:39	51.4847185	-2.5910425	72	NA	Breeding season 2016	pre-hatch 2-0 weeks	Incubation	Urban green areas	1813.5
2	24/05/2016 05:09	51.4594348	-2.601868	95	SitStanding	Breeding season 2016	pre-hatch 2-0 weeks	Incubation	Nesting area	1807.5
2	24/05/2016 05:39	51.459392	-2.6017444	82	SitStanding	Breeding season 2016	pre-hatch 2-0 weeks	Incubation	Nesting area	1787
2	24/05/2016 06:09	51.4594761	-2.6018714	110	SitStanding	Breeding season 2016	pre-hatch 2-0 weeks	Incubation	Nesting area	1792
2	24/05/2016 06:39	51.4592637	-2.6017512	75	SitStanding	Breeding season 2016	pre-hatch 2-0 weeks	Incubation	Nesting area	1798
2	24/05/2016 07:09	51.4593517	-2.6017923	86	SitStanding	Breeding season 2016	pre-hatch 2-0 weeks	Incubation	Nesting area	1783.5
2	24/05/2016 07:39	51.4593515	-2.6017788	88	SitStanding	Breeding season 2016	pre-hatch 2-0 weeks	Incubation	Nesting area	1786.5
2	24/05/2016 08:08	51.4593586	-2.601798	88	SitStanding	Breeding season 2016	pre-hatch 2-0 weeks	Incubation	Nesting area	1784
2	24/05/2016 08:38	51.4593529	-2.6017844	90	SitStanding	Breeding season 2016	pre-hatch 2-0 weeks	Incubation	Nesting area	1818.5
2	24/05/2016 09:09	51.4899277	-2.4614688	84	SitStanding	Breeding season 2016	pre-hatch 2-0 weeks	Incubation	Urban waste areas	1848
2	24/05/2016 09:40	51.4899991	-2.4593898	52	Flight	Breeding season 2016	pre-hatch 2-0 weeks	Incubation	Urban waste areas	1832.5
2	24/05/2016 10:10	51.4969908	-2.4601832	53	SitStanding	Breeding season 2016	pre-hatch 2-0 weeks	Incubation	Non-urban green areas	1818
2	24/05/2016 10:40	51.4970271	-2.4604597	54	SitStanding	Breeding season 2016	pre-hatch 2-0 weeks	Incubation	Non-urban green areas	1795
2	24/05/2016 11:10	51.4942561	-2.4602697	100	Flight	Breeding season 2016	pre-hatch 2-0 weeks	Incubation	Non-urban green areas	1789.5
2	24/05/2016 11:40	51.4970195	-2.4602482	55	NA	Breeding season 2016	pre-hatch 2-0 weeks	Incubation	Non-urban green areas	1796
2	24/05/2016 12:10	51.4969969	-2.4601674	53	SitStanding	Breeding season 2016	pre-hatch 2-0 weeks	Incubation	Non-urban green areas	1799.5
2	24/05/2016 12:40	51.4895493	-2.460724	98	Flight	Breeding season 2016	pre-hatch 2-0 weeks	Incubation	Urban waste areas	1786.5
2	24/05/2016 13:09	51.4899235	-2.461371	78	SitStanding	Breeding season 2016	pre-hatch 2-0 weeks	Incubation	Urban waste areas	1784
2	24/05/2016 13:39	51.4900486	-2.4617658	76	Flight	Breeding season 2016	pre-hatch 2-0 weeks	Incubation	Urban waste areas	1707
2	24/05/2016 14:06	51.4899048	-2.4608251	96	Flight	Breeding season 2016	pre-hatch 2-0 weeks	Incubation	Urban waste areas	1655.5
2	24/05/2016 14:34	51.5236258	-2.4412383	67	Walking	Breeding season 2016	pre-hatch 2-0 weeks	Incubation	Non-urban green areas	1732.5
2	24/05/2016 15:04	51.4591537	-2.6022001	144	Walking	Breeding season 2016	pre-hatch 2-0 weeks	Incubation	Nesting area	1776
2	24/05/2016 15:34	51.4592558	-2.6016553	157	SitStanding	Breeding season 2016	pre-hatch 2-0 weeks	Incubation	Nesting area	1776
2	24/05/2016 16:03	51.4593174	-2.6017384	102	SitStanding	Breeding season 2016	pre-hatch 2-0 weeks	Incubation	Nesting area	1784
2	24/05/2016 16:33	51.4593778	-2.6018572	88	SitStanding	Breeding season 2016	pre-hatch 2-0 weeks	Incubation	Nesting area	1792
2	24/05/2016 17:03	51.4594527	-2.6017728	92	SitStanding	Breeding season 2016	pre-hatch 2-0 weeks	Incubation	Nesting area	1808.5
2	24/05/2016 17:33	51.4593607	-2.6017524	84	NA	Breeding season 2016	pre-hatch 2-0 weeks	Incubation	Nesting area	1834
2	24/05/2016 18:04	51.4594048	-2.6019067	84	SitStanding	Breeding season 2016	pre-hatch 2-0 weeks	Incubation	Nesting area	1807
2	24/05/2016 18:34	51.459452	-2.6018772	86	SitStanding	Breeding season 2016	pre-hatch 2-0 weeks	Incubation	Nesting area	1773
2	24/05/2016 19:03	51.4594531	-2.6018863	109	SitStanding	Breeding season 2016	pre-hatch 2-0 weeks	Incubation	Nesting area	1799.5
2	24/05/2016 19:34	51.459564	-2.6017305	89	SitStanding	Breeding season 2016	pre-hatch 2-0 weeks	Incubation	Nesting area	1805.5
2	24/05/2016 20:03	51.4593797	-2.6019638	86	SitStanding	Breeding season 2016	pre-hatch 2-0 weeks	Incubation	Nesting area	1792.5
2	24/05/2016 20:33	51.459519	-2.6018961	98	SitStanding	Breeding season 2016	pre-hatch 2-0 weeks	Incubation	Nesting area	1786.5
2	24/05/2016 21:03	51.4594292	-2.6018884	91	SitStanding	Breeding season 2016	pre-hatch 2-0 weeks	Incubation	Nesting area	1879.5
2	24/05/2016 21:36	51.4593627	-2.6017851	89	SitStanding	Breeding season 2016	pre-hatch 2-0 weeks	Incubation	Nesting area	2367
2	24/05/2016 22:22	51.4592607	-2.6017361	65	SitStanding	Breeding season 2016	pre-hatch 2-0 weeks	Incubation	Nesting area	1678
2	24/05/2016 22:32	51.4588805	-2.6022678	131	SitStanding	Breeding season 2016	pre-hatch 2-0 weeks	Incubation	Nesting area	1200.5
2	24/05/2016 23:02	51.4593596	-2.6018073	86	SitStanding	Breeding season 2016	pre-hatch 2-0 weeks	Incubation	Nesting area	1793.5
2	24/05/2016 23:32	51.4593305	-2.601768	86	SitStanding	Breeding season 2016	pre-hatch 2-0 weeks	Incubation	Nesting area	2080
2	25/05/2016 00:11	51.4593947	-2.6017692	87	SitStanding	Breeding season 2016	pre-hatch 2-0 weeks	Incubation	Nesting area	1789.5
2	25/05/2016 00:31	51.4594665	-2.6018193	72	SitStanding	Breeding season 2016	pre-hatch 2-0 weeks	Incubation	Nesting area	1516.5
2	25/05/2016 01:02	51.4594989	-2.601896	58	SitStanding	Breeding season 2016	pre-hatch 2-0 weeks	Incubation	Nesting area	1831.5
2	25/05/2016 01:32	51.4595171	-2.6018865	63	SitStanding	Breeding season 2016	pre-hatch 2-0 weeks	Incubation	Nesting area	1818.5
2	25/05/2016 02:02	51.4593376	-2.6017888	86	SitStanding	Breeding season 2016	pre-hatch 2-0 weeks	Incubation	Nesting area	1794.5
2	25/05/2016 02:32	51.4594054	-2.6017198	71	SitStanding	Breeding season 2016	pre-hatch 2-0 weeks	Incubation	Nesting area	1816.5
2	25/05/2016 03:03	51.4593996	-2.6018099	75	SitStanding	Breeding season 2016	pre-hatch 2-0 weeks	Incubation	Nesting area	1815.5
2	25/05/2016 03:33	51.4594057	-2.6018186	73	SitStanding	Breeding season 2016	pre-hatch 2-0 weeks	Incubation	Nesting area	1805.5
2	25/05/2016 04:03	51.4593393	-2.6017936	89	SitStanding	Breeding season 2016	pre-hatch 2-0 weeks	Incubation	Nesting area	1799.5
2	25/05/2016 04:33	51.4593409	-2.6018012	109	SitStanding	Breeding season 2016	pre-hatch 2-0 weeks	Incubation	Nesting area	1778.5
2	25/05/2016 05:02	51.5213447	-2.5473557	48	Walking	Breeding season 2016	pre-hatch 2-0 weeks	Incubation	Urban building areas	1790
2	25/05/2016 05:32	51.5439991	-2.5193736	89	Flight	Breeding season 2016	pre-hatch 2-0 weeks	Incubation	Urban green areas	1797
2	25/05/2016 06:02	51.5601509	-2.5165009	65	Walking	Breeding season 2016	pre-hatch 2-0 weeks	Incubation	Non-urban green areas	1807
2	25/05/2016 06:33	51.5655459	-2.505002	101	Flight	Breeding season 2016	pre-hatch 2-0 weeks	Incubation	Non-urban green areas	1802
2	25/05/2016 07:02	51.489862	-2.4593917	59	Walking	Breeding season 2016	pre-hatch 2-0 weeks	Incubation	Urban waste areas	1789.5
2	25/05/2016 07:32	51.4896417	-2.4591896	63	SitStanding	Breeding season 2016	pre-hatch 2-0 weeks	Incubation	Urban waste areas	1822.5
2	25/05/2016 08:03	51.4970603	-2.4604327	55	Flight	Breeding season 2016	pre-hatch 2-0 weeks	Incubation	Non-urban green areas	1813
2	25/05/2016 08:33	51.4974238	-2.4624576	55	SitStanding	Breeding season 2016	pre-hatch 2-0 weeks	Incubation	Non-urban green areas	1777
2	25/05/2016 09:02	51.4974149	-2.4624821	58	SitStanding	Breeding season 2016	pre-hatch 2-0 weeks	Incubation	Non-urban green areas	1782
2	25/05/2016 09:32	51.4974108	-2.462512	51	SitStanding	Breeding season 2016	pre-hatch 2-0 weeks	Incubation	Non-urban green areas	1790
2	25/05/2016 10:02	51.4976079	-2.4620058	53	SitStanding	Breeding season 2016	pre-hatch 2-0 weeks	Incubation	Non-urban green areas	1799.5
2	25/05/2016 10:32	51.4975098	-2.461678	37	SitStanding	Breeding season 2016	pre-hatch 2-0 weeks	Incubation	Non-urban green areas	1849.5
2	25/05/2016 11:04	51.4891019	-2.4599424	92	Flight	Breeding season 2016	pre-hatch 2-0 weeks	Incubation	Urban waste areas	1834
2	25/05/2016 11:33	51.4899985	-2.4615896	81	Walking	Breeding season 2016	pre-hatch 2-0 weeks	Incubation	Urban waste areas	1784
2	25/05/2016 12:03	51.4977547	-2.4616104	46	NA	Breeding season 2016	pre-hatch 2-0 weeks	Incubation	Non-urban green areas	1783.5
2	25/05/2016 12:33	51.4895741	-2.460278	167	Flight	Breeding season 2016	pre-hatch 2-0 weeks	Incubation	Urban waste areas	1783
2	25/05/2016 13:03	51.4819453	-2.5240018	171	Flight	Breeding season 2016	pre-hatch 2-0 weeks	Incubation	Urban building areas	1784
2	25/05/2016 13:32	51.4593207	-2.6017667	91	SitStanding	Breeding season 2016	pre-hatch 2-0 weeks	Incubation	Nesting area	1786.5
2	25/05/2016 14:02	51.4593479	-2.6017645	84	SitStanding	Breeding season 2016	pre-hatch 2-0 weeks	Incubation	Nesting area	1784.5
2	25/05/2016 14:32	51.4593804	-2.6018012	92	SitStanding	Breeding season 2016	pre-hatch 2-0 weeks	Incubation	Nesting area	2070
2	25/05/2016 15:11	51.4593093	-2.6017359	86	SitStanding	Breeding season 2016	pre-hatch 2-0 weeks	Incubation	Nesting area	1789
2	25/05/2016 15:31	51.459308	-2.6017008	193	SitStanding	Breeding season 2016	pre-hatch 2-0 weeks	Incubation	Nesting area	1515
2	25/05/2016 16:02	51.4593536	-2.6017814	88	SitStanding	Breeding season 2016	pre-hatch 2-0 weeks	Incubation	Nesting area	1810
2	25/05/2016 16:32	51.4594	-2.6019672	95	SitStanding	Breeding season 2016	pre-hatch 2-0 weeks	Incubation	Nesting area	2085
2	25/05/2016 17:11	51.4594891	-2.6017629	102	SitStanding	Breeding season 2016	pre-hatch 2-0 weeks	Incubation	Nesting area	2080.5
2	25/05/2016 17:41	51.4594078	-2.6018632	59	SitStanding	Breeding season 2016	pre-hatch 2-0 weeks	Incubation	Nesting area	1800.5
2	25/05/2016 18:11	51.4594256	-2.6018009	96	SitStanding	Breeding season 2016	pre-hatch 2-0 weeks	Incubation	Nesting area	1805
2	25/05/2016 18:41	51.4593761	-2.6016388	124	SitStanding	Breeding season 2016	pre-hatch 2-0 weeks	Incubation	Nesting area	1510.5
2	25/05/2016 19:01	51.4593092	-2.6017892	91	SitStanding	Breeding season 2016	pre-hatch 2-0 weeks	Incubation	Nesting area	1515.5
2	25/05/2016 19:32	51.4593099	-2.6017771	91	SitStanding	Breeding season 2016	pre-hatch 2-0 weeks	Incubation	Nesting area	2088
2	25/05/2016 20:11	51.4593784	-2.6017867	104	SitStanding	Breeding season 2016	pre-hatch 2-0 weeks	Incubation	Nesting area	2083
2	25/05/2016 20:41	51.4593419	-2.6017526	88	SitStanding	Breeding season 2016	pre-hatch 2-0 weeks	Incubation	Nesting area	1805
2	25/05/2016 21:11	51.4593482	-2.6018586	80	SitStanding	Breeding season 2016	pre-hatch 2-0 weeks	Incubation	Nesting area	1512
2	25/05/2016 21:32	51.4593512	-2.6017815	85	SitStanding	Breeding season 2016	pre-hatch 2-0 weeks	Incubation	Nesting area	1522.5
2	25/05/2016 22:02	51.4593378	-2.6017647	108	SitStanding	Breeding season 2016	pre-hatch 2-0 weeks	Incubation	Nesting area	1803.5
2	25/05/2016 22:32	51.4593659	-2.6017804	86	SitStanding	Breeding season 2016	pre-hatch 2-0 weeks	Incubation	Nesting area	1879.5
2	25/05/2016 23:05	51.4593748	-2.6017876	87	SitStanding	Breeding season 2016	pre-hatch 2-0 weeks	Incubation	Nesting area	1879
2	25/05/2016 23:34	51.4596235	-2.6019125	94	SitStanding	Breeding season 2016	pre-hatch 2-0 weeks	Incubation	Nesting area	1793
2	26/05/2016 00:04	51.4594475	-2.6017606	80	SitStanding	Breeding season 2016	pre-hatch 2-0 weeks	Incubation	Nesting area	1799.5
2	26/05/2016 00:34	51.4594187	-2.6017943	90	SitStanding	Breeding season 2016	pre-hatch 2-0 weeks	Incubation	Nesting area	1798.5
2	26/05/2016 01:04	51.4593705	-2.601733	87	SitStanding	Breeding season 2016	pre-hatch 2-0 weeks	Incubation	Nesting area	1792
2	26/05/2016 01:34	51.4592723	-2.6018502	95	SitStanding	Breeding season 2016	pre-hatch 2-0 weeks	Incubation	Nesting area	1784
2	26/05/2016 02:04	51.4593164	-2.6017159	94	SitStanding	Breeding season 2016	pre-hatch 2-0 weeks	Incubation	Nesting area	1784
2	26/05/2016 02:33	51.4595039	-2.6017769	89	SitStanding	Breeding season 2016	pre-hatch 2-0 weeks	Incubation	Nesting area	1776.5
2	26/05/2016 03:03	51.4594155	-2.6018095	91	SitStanding	Breeding season 2016	pre-hatch 2-0 weeks	Incubation	Nesting area	1784
2	26/05/2016 03:33	51.4593164	-2.6017737	93	SitStanding	Breeding season 2016	pre-hatch 2-0 weeks	Incubation	Nesting area	1799
2	26/05/2016 04:03	51.4593476	-2.601787	92	NA	Breeding season 2016	pre-hatch 2-0 weeks	Incubation	Nesting area	1792
2	26/05/2016 04:33	51.4593758	-2.6017516	96	SitStanding	Breeding season 2016	pre-hatch 2-0 weeks	Incubation	Nesting area	1778.5
2	26/05/2016 05:02	51.4825519	-2.5000633	84	Walking	Breeding season 2016	pre-hatch 2-0 weeks	Incubation	Urban green areas	1775.5
2	26/05/2016 05:32	51.4899222	-2.4596424	63	SitStanding	Breeding season 2016	pre-hatch 2-0 weeks	Incubation	Urban waste areas	1821
2	26/05/2016 06:03	51.4893814	-2.4598526	70	NA	Breeding season 2016	pre-hatch 2-0 weeks	Incubation	Urban waste areas	1823.5
2	26/05/2016 06:33	51.4897742	-2.4593923	56	Flight	Breeding season 2016	pre-hatch 2-0 weeks	Incubation	Urban waste areas	1776
2	26/05/2016 07:02	51.4895706	-2.4589546	61	Walking	Breeding season 2016	pre-hatch 2-0 weeks	Incubation	Urban waste areas	1776.5
2	26/05/2016 07:32	51.4905634	-2.4580905	73	SitStanding	Breeding season 2016	pre-hatch 2-0 weeks	Incubation	Urban waste areas	1802.5
2	26/05/2016 08:02	51.4906244	-2.4581121	70	SitStanding	Breeding season 2016	pre-hatch 2-0 weeks	Incubation	Urban waste areas	1808
2	26/05/2016 08:32	51.4877648	-2.474424	116	Flight	Breeding season 2016	pre-hatch 2-0 weeks	Incubation	Urban building areas	1829
2	26/05/2016 09:03	51.4593593	-2.6018365	89	SitStanding	Breeding season 2016	pre-hatch 2-0 weeks	Incubation	Nesting area	1838.5
2	26/05/2016 09:33	51.4593407	-2.6017593	89	SitStanding	Breeding season 2016	pre-hatch 2-0 weeks	Incubation	Nesting area	1792
2	26/05/2016 10:03	51.4593601	-2.6017753	86	SitStanding	Breeding season 2016	pre-hatch 2-0 weeks	Incubation	Nesting area	1784.5
2	26/05/2016 10:33	51.4593634	-2.6017525	88	SitStanding	Breeding season 2016	pre-hatch 2-0 weeks	Incubation	Nesting area	1800
2	26/05/2016 11:03	51.4594093	-2.6017537	93	SitStanding	Breeding season 2016	pre-hatch 2-0 weeks	Incubation	Nesting area	1792
2	26/05/2016 11:33	51.4593862	-2.6017522	91	SitStanding	Breeding season 2016	pre-hatch 2-0 weeks	Incubation	Nesting area	1804.5
2	26/05/2016 12:03	51.4555635	-2.5985397	148	Flight	Breeding season 2016	pre-hatch 2-0 weeks	Incubation	Urban building areas	1830
2	26/05/2016 12:34	51.4594281	-2.6018603	80	SitStanding	Breeding season 2016	pre-hatch 2-0 weeks	Incubation	Nesting area	1827.5
2	26/05/2016 13:04	51.4594575	-2.6018507	52	SitStanding	Breeding season 2016	pre-hatch 2-0 weeks	Incubation	Nesting area	1825.5
2	26/05/2016 13:34	51.4593049	-2.6017893	80	SitStanding	Breeding season 2016	pre-hatch 2-0 weeks	Incubation	Nesting area	1799
2	26/05/2016 14:04	51.4593118	-2.6017705	85	SitStanding	Breeding season 2016	pre-hatch 2-0 weeks	Incubation	Nesting area	1783.5
2	26/05/2016 14:34	51.4593391	-2.6017032	94	SitStanding	Breeding season 2016	pre-hatch 2-0 weeks	Incubation	Nesting area	1803
2	26/05/2016 15:04	51.4593314	-2.6017675	87	SitStanding	Breeding season 2016	pre-hatch 2-0 weeks	Incubation	Nesting area	1800
2	26/05/2016 15:34	51.4593403	-2.6016332	117	SitStanding	Breeding season 2016	pre-hatch 2-0 weeks	Incubation	Nesting area	1789
2	26/05/2016 16:04	51.4593581	-2.6018219	83	SitStanding	Breeding season 2016	pre-hatch 2-0 weeks	Incubation	Nesting area	1799.5
2	26/05/2016 16:34	51.4593253	-2.6017882	86	SitStanding	Breeding season 2016	pre-hatch 2-0 weeks	Incubation	Nesting area	1813
2	26/05/2016 17:04	51.4592477	-2.6017862	93	SitStanding	Breeding season 2016	pre-hatch 2-0 weeks	Incubation	Nesting area	1807.5
2	26/05/2016 17:34	51.4593316	-2.6017971	74	SitStanding	Breeding season 2016	pre-hatch 2-0 weeks	Incubation	Nesting area	1813
2	26/05/2016 18:05	51.4594485	-2.6018994	90	SitStanding	Breeding season 2016	pre-hatch 2-0 weeks	Incubation	Nesting area	1809
2	26/05/2016 18:34	51.4594629	-2.6018054	90	SitStanding	Breeding season 2016	pre-hatch 2-0 weeks	Incubation	Nesting area	1789
2	26/05/2016 19:04	51.4594033	-2.6017341	67	SitStanding	Breeding season 2016	pre-hatch 2-0 weeks	Incubation	Nesting area	1792
2	26/05/2016 19:34	51.459462	-2.601634	99	SitStanding	Breeding season 2016	pre-hatch 2-0 weeks	Incubation	Nesting area	1832.5
2	26/05/2016 20:05	51.4594428	-2.602009	100	SitStanding	Breeding season 2016	pre-hatch 2-0 weeks	Incubation	Nesting area	1871
2	26/05/2016 20:37	51.4593356	-2.6017882	87	SitStanding	Breeding season 2016	pre-hatch 2-0 weeks	Incubation	Nesting area	1823
2	26/05/2016 21:06	51.4593816	-2.6017936	96	SitStanding	Breeding season 2016	pre-hatch 2-0 weeks	Incubation	Nesting area	1783.5
2	26/05/2016 21:36	51.4593321	-2.6018472	84	SitStanding	Breeding season 2016	pre-hatch 2-0 weeks	Incubation	Nesting area	1801
2	26/05/2016 22:06	51.4593586	-2.6017694	94	SitStanding	Breeding season 2016	pre-hatch 2-0 weeks	Incubation	Nesting area	1791.5
2	26/05/2016 22:36	51.4593603	-2.6017839	90	SitStanding	Breeding season 2016	pre-hatch 2-0 weeks	Incubation	Nesting area	1775
2	26/05/2016 23:05	51.4593347	-2.6017565	88	SitStanding	Breeding season 2016	pre-hatch 2-0 weeks	Incubation	Nesting area	1776
2	26/05/2016 23:35	51.4593556	-2.6017769	88	SitStanding	Breeding season 2016	pre-hatch 2-0 weeks	Incubation	Nesting area	1783.5
2	27/05/2016 00:05	51.4593489	-2.6017544	94	SitStanding	Breeding season 2016	pre-hatch 2-0 weeks	Incubation	Nesting area	1790
2	27/05/2016 00:35	51.4594506	-2.6017378	91	Flight	Breeding season 2016	pre-hatch 2-0 weeks	Incubation	Nesting area	1789.5
2	27/05/2016 01:04	51.4593987	-2.6018225	96	SitStanding	Breeding season 2016	pre-hatch 2-0 weeks	Incubation	Nesting area	1793.5
2	27/05/2016 01:34	51.4594886	-2.6018963	82	SitStanding	Breeding season 2016	pre-hatch 2-0 weeks	Incubation	Nesting area	1793
2	27/05/2016 02:04	51.4595936	-2.6019093	81	SitStanding	Breeding season 2016	pre-hatch 2-0 weeks	Incubation	Nesting area	1822
2	27/05/2016 02:35	51.4595197	-2.6018974	81	SitStanding	Breeding season 2016	pre-hatch 2-0 weeks	Incubation	Nesting area	1817
2	27/05/2016 03:05	51.4593412	-2.6017793	95	SitStanding	Breeding season 2016	pre-hatch 2-0 weeks	Incubation	Nesting area	1791
2	27/05/2016 03:35	51.4593455	-2.6018114	82	SitStanding	Breeding season 2016	pre-hatch 2-0 weeks	Incubation	Nesting area	1808
2	27/05/2016 04:05	51.4593621	-2.6017472	74	SitStanding	Breeding season 2016	pre-hatch 2-0 weeks	Incubation	Nesting area	1795
2	27/05/2016 04:35	51.4594367	-2.6017659	103	SitStanding	Breeding season 2016	pre-hatch 2-0 weeks	Incubation	Nesting area	1783
2	27/05/2016 05:04	51.4593973	-2.601787	95	SitStanding	Breeding season 2016	pre-hatch 2-0 weeks	Incubation	Nesting area	1850.5
2	27/05/2016 05:36	51.4784022	-2.5267118	86	Flight	Breeding season 2016	pre-hatch 2-0 weeks	Incubation	Urban building areas	1789.5
2	27/05/2016 06:04	51.4896357	-2.4585054	66	SitStanding	Breeding season 2016	pre-hatch 2-0 weeks	Incubation	Urban waste areas	1725.5
2	27/05/2016 06:34	51.4897391	-2.4597469	58	SitStanding	Breeding season 2016	pre-hatch 2-0 weeks	Incubation	Urban waste areas	1779
2	27/05/2016 07:03	51.4893272	-2.4587613	55	Walking	Breeding season 2016	pre-hatch 2-0 weeks	Incubation	Urban waste areas	1775.5
2	27/05/2016 07:33	51.4899155	-2.4584277	42	SitStanding	Breeding season 2016	pre-hatch 2-0 weeks	Incubation	Urban waste areas	1783.5
2	27/05/2016 08:03	51.4699474	-2.5573993	85	Flight	Breeding season 2016	pre-hatch 2-0 weeks	Incubation	Urban green areas	1783.5
2	27/05/2016 08:32	51.4594607	-2.6019409	111	SitStanding	Breeding season 2016	pre-hatch 2-0 weeks	Incubation	Nesting area	1776
2	27/05/2016 09:02	51.4593361	-2.6017615	94	SitStanding	Breeding season 2016	pre-hatch 2-0 weeks	Incubation	Nesting area	1784
2	27/05/2016 09:32	51.4593395	-2.6017934	85	SitStanding	Breeding season 2016	pre-hatch 2-0 weeks	Incubation	Nesting area	1815.5
2	27/05/2016 10:03	51.4593562	-2.6017723	88	SitStanding	Breeding season 2016	pre-hatch 2-0 weeks	Incubation	Nesting area	1911.5
2	27/05/2016 10:36	51.4593574	-2.6017981	83	SitStanding	Breeding season 2016	pre-hatch 2-0 weeks	Incubation	Nesting area	2024
2	27/05/2016 11:10	51.4593221	-2.6017848	93	SitStanding	Breeding season 2016	pre-hatch 2-0 weeks	Incubation	Nesting area	1675.5
2	27/05/2016 11:31	51.4593874	-2.6016706	93	SitStanding	Breeding season 2016	pre-hatch 2-0 weeks	Incubation	Nesting area	1840
2	27/05/2016 12:11	51.4592697	-2.601667	115	SitStanding	Breeding season 2016	pre-hatch 2-0 weeks	Incubation	Nesting area	2084.5
2	27/05/2016 12:41	51.4593562	-2.6017868	87	SitStanding	Breeding season 2016	pre-hatch 2-0 weeks	Incubation	Nesting area	1775.5
2	27/05/2016 13:11	51.4593656	-2.6017767	81	SitStanding	Breeding season 2016	pre-hatch 2-0 weeks	Incubation	Nesting area	1776.5
2	27/05/2016 13:40	51.4592571	-2.6017459	96	SitStanding	Breeding season 2016	pre-hatch 2-0 weeks	Incubation	Nesting area	1800
2	27/05/2016 14:11	51.4593459	-2.601821	88	SitStanding	Breeding season 2016	pre-hatch 2-0 weeks	Incubation	Nesting area	1684.5
2	27/05/2016 14:36	51.5021645	-2.5626118	89	Flight	Breeding season 2016	pre-hatch 2-0 weeks	Incubation	Urban industrial areas	1672.5
2	27/05/2016 15:06	51.5212163	-2.5632344	120	Flight	Breeding season 2016	pre-hatch 2-0 weeks	Incubation	Urban industrial areas	1695
2	27/05/2016 15:33	51.5237309	-2.4404856	69	Flight	Breeding season 2016	pre-hatch 2-0 weeks	Incubation	Non-urban green areas	1686.5
2	27/05/2016 16:03	51.5233603	-2.439886	68	SitStanding	Breeding season 2016	pre-hatch 2-0 weeks	Incubation	Non-urban green areas	1779
2	27/05/2016 16:32	51.5577527	-2.4008976	66	SitStanding	Breeding season 2016	pre-hatch 2-0 weeks	Incubation	Urban waste areas	1784.5
2	27/05/2016 17:02	51.5523214	-2.4073763	141	Flight	Breeding season 2016	pre-hatch 2-0 weeks	Incubation	Urban building areas	1786
2	27/05/2016 17:32	51.4971781	-2.4599249	41	SitStanding	Breeding season 2016	pre-hatch 2-0 weeks	Incubation	Non-urban green areas	1798
2	27/05/2016 18:02	51.4593269	-2.6018139	93	SitStanding	Breeding season 2016	pre-hatch 2-0 weeks	Incubation	Nesting area	1797.5
2	27/05/2016 18:32	51.4593287	-2.6017727	84	SitStanding	Breeding season 2016	pre-hatch 2-0 weeks	Incubation	Nesting area	2073.5
2	27/05/2016 19:11	51.4593662	-2.6017858	93	SitStanding	Breeding season 2016	pre-hatch 2-0 weeks	Incubation	Nesting area	2079.5
2	27/05/2016 19:41	51.4593531	-2.6017737	89	SitStanding	Breeding season 2016	pre-hatch 2-0 weeks	Incubation	Nesting area	1798.5
2	27/05/2016 20:11	51.4593921	-2.6017863	98	SitStanding	Breeding season 2016	pre-hatch 2-0 weeks	Incubation	Nesting area	1791.5
2	27/05/2016 20:41	51.4593694	-2.6018077	92	SitStanding	Breeding season 2016	pre-hatch 2-0 weeks	Incubation	Nesting area	1777
2	27/05/2016 21:10	51.4593285	-2.601794	79	SitStanding	Breeding season 2016	pre-hatch 2-0 weeks	Incubation	Nesting area	1777
2	27/05/2016 21:40	51.4593659	-2.6017812	88	SitStanding	Breeding season 2016	pre-hatch 2-0 weeks	Incubation	Nesting area	1784
2	27/05/2016 22:10	51.4590242	-2.602211	138	SitStanding	Breeding season 2016	pre-hatch 2-0 weeks	Incubation	Nesting area	1804.5
2	27/05/2016 22:40	51.4593708	-2.6018484	95	SitStanding	Breeding season 2016	pre-hatch 2-0 weeks	Incubation	Nesting area	1800.5
2	27/05/2016 23:10	51.4593249	-2.6018863	111	SitStanding	Breeding season 2016	pre-hatch 2-0 weeks	Incubation	Nesting area	1779
2	27/05/2016 23:39	51.4593876	-2.6019774	112	SitStanding	Breeding season 2016	pre-hatch 2-0 weeks	Incubation	Nesting area	1796.5
2	28/05/2016 00:10	51.4592794	-2.6020212	137	SitStanding	Breeding season 2016	0-2 weeks	Early chick rearing	Nesting area	1807.5
2	28/05/2016 00:40	51.4591972	-2.6018179	156	SitStanding	Breeding season 2016	0-2 weeks	Early chick rearing	Nesting area	1665.5
2	28/05/2016 01:05	51.4594449	-2.6017572	94	SitStanding	Breeding season 2016	0-2 weeks	Early chick rearing	Nesting area	1624
2	28/05/2016 01:34	51.459231	-2.6017681	134	SitStanding	Breeding season 2016	0-2 weeks	Early chick rearing	Nesting area	1800.5
2	28/05/2016 02:05	51.4593647	-2.6017821	89	SitStanding	Breeding season 2016	0-2 weeks	Early chick rearing	Nesting area	1871.5
2	28/05/2016 02:36	51.4593637	-2.6017819	87	SitStanding	Breeding season 2016	0-2 weeks	Early chick rearing	Nesting area	1807
2	28/05/2016 03:05	51.4593779	-2.6018121	81	SitStanding	Breeding season 2016	0-2 weeks	Early chick rearing	Nesting area	1847
2	28/05/2016 03:38	51.4593481	-2.6017714	83	SitStanding	Breeding season 2016	0-2 weeks	Early chick rearing	Nesting area	1848
2	28/05/2016 04:07	51.459334	-2.6017551	87	SitStanding	Breeding season 2016	0-2 weeks	Early chick rearing	Nesting area	1784
2	28/05/2016 04:37	51.4593729	-2.6017985	91	SitStanding	Breeding season 2016	0-2 weeks	Early chick rearing	Nesting area	1785
2	28/05/2016 05:06	51.4465424	-2.5782438	10	Walking	Breeding season 2016	0-2 weeks	Early chick rearing	Urban building areas	1760
2	28/05/2016 05:36	51.5536388	-2.5249757	87	Flight	Breeding season 2016	0-2 weeks	Early chick rearing	Non-urban green areas	1767
2	28/05/2016 06:05	51.5621082	-2.5064474	68	Walking	Breeding season 2016	0-2 weeks	Early chick rearing	Non-urban green areas	1855.5
2	28/05/2016 06:38	51.5624624	-2.5073535	65	Walking	Breeding season 2016	0-2 weeks	Early chick rearing	Non-urban green areas	1847.5
2	28/05/2016 07:07	51.5584306	-2.5085289	68	SitStanding	Breeding season 2016	0-2 weeks	Early chick rearing	Non-urban green areas	1760
2	28/05/2016 07:36	51.5349456	-2.5467577	107	Flight	Breeding season 2016	0-2 weeks	Early chick rearing	Urban building areas	1776
2	28/05/2016 08:06	51.4894729	-2.458925	61	SitStanding	Breeding season 2016	0-2 weeks	Early chick rearing	Urban waste areas	1800.5
2	28/05/2016 08:36	51.4842561	-2.4970813	257	Flight	Breeding season 2016	0-2 weeks	Early chick rearing	Urban building areas	1808
2	28/05/2016 09:06	51.4593433	-2.6017942	107	SitStanding	Breeding season 2016	0-2 weeks	Early chick rearing	Nesting area	1831
2	28/05/2016 09:37	51.4593208	-2.6017686	79	SitStanding	Breeding season 2016	0-2 weeks	Early chick rearing	Nesting area	1760
2	28/05/2016 10:05	51.459326	-2.6017601	101	SitStanding	Breeding season 2016	0-2 weeks	Early chick rearing	Nesting area	1810
2	28/05/2016 10:38	51.4593362	-2.6017369	86	SitStanding	Breeding season 2016	0-2 weeks	Early chick rearing	Nesting area	1808.5
2	28/05/2016 11:05	51.459271	-2.6015931	72	SitStanding	Breeding season 2016	0-2 weeks	Early chick rearing	Nesting area	1735
2	28/05/2016 11:35	51.4781803	-2.580198	120	Flight	Breeding season 2016	0-2 weeks	Early chick rearing	Urban building areas	1816.5
2	28/05/2016 12:06	51.5170451	-2.5660117	119	Walking	Breeding season 2016	0-2 weeks	Early chick rearing	Urban waste areas	1798.5
2	28/05/2016 12:35	51.5210654	-2.1171	217	Flight	Breeding season 2016	0-2 weeks	Early chick rearing	Urban building areas	1854
2	28/05/2016 13:08	51.5762554	-2.4893704	50	Walking	Breeding season 2016	0-2 weeks	Early chick rearing	Non-urban green areas	1784
2	28/05/2016 13:35	51.5755256	-2.4888315	50	Walking	Breeding season 2016	0-2 weeks	Early chick rearing	Non-urban green areas	1792.5
2	28/05/2016 14:07	51.5940033	-2.4953597	54	SitStanding	Breeding season 2016	0-2 weeks	Early chick rearing	Urban waste areas	1843
2	28/05/2016 14:36	51.5586071	-2.5092573	65	SitStanding	Breeding season 2016	0-2 weeks	Early chick rearing	Non-urban green areas	1807.5
2	28/05/2016 15:08	51.4593613	-2.6020518	79	SitStanding	Breeding season 2016	0-2 weeks	Early chick rearing	Nesting area	1797
2	28/05/2016 15:36	51.4593675	-2.6017658	97	SitStanding	Breeding season 2016	0-2 weeks	Early chick rearing	Nesting area	1759.5
2	28/05/2016 16:06	51.4611922	-2.602752	540	SitStanding	Breeding season 2016	0-2 weeks	Early chick rearing	Urban building areas	1808
2	28/05/2016 16:37	51.4595513	-2.6015969	127	SitStanding	Breeding season 2016	0-2 weeks	Early chick rearing	Nesting area	1839.5
2	28/05/2016 17:08	51.4593247	-2.6015696	106	SitStanding	Breeding season 2016	0-2 weeks	Early chick rearing	Nesting area	1903.5
2	28/05/2016 17:40	51.459335	-2.6017916	82	SitStanding	Breeding season 2016	0-2 weeks	Early chick rearing	Nesting area	1752
2	28/05/2016 18:06	51.459351	-2.601771	96	SitStanding	Breeding season 2016	0-2 weeks	Early chick rearing	Nesting area	1647.5
2	28/05/2016 18:35	51.4593923	-2.6016625	139	SitStanding	Breeding season 2016	0-2 weeks	Early chick rearing	Nesting area	1824
2	28/05/2016 19:07	51.4594743	-2.6019228	97	SitStanding	Breeding season 2016	0-2 weeks	Early chick rearing	Nesting area	1895.5
2	28/05/2016 19:38	51.4592813	-2.6020266	107	SitStanding	Breeding season 2016	0-2 weeks	Early chick rearing	Nesting area	1800.5
2	28/05/2016 20:07	51.4593998	-2.6017455	73	SitStanding	Breeding season 2016	0-2 weeks	Early chick rearing	Nesting area	1712
2	28/05/2016 20:35	51.4592132	-2.6020577	91	SitStanding	Breeding season 2016	0-2 weeks	Early chick rearing	Nesting area	1750.5
2	28/05/2016 21:05	51.4592966	-2.6017582	77	SitStanding	Breeding season 2016	0-2 weeks	Early chick rearing	Nesting area	1815.5
2	28/05/2016 21:36	51.4593336	-2.6018073	82	SitStanding	Breeding season 2016	0-2 weeks	Early chick rearing	Nesting area	1856
2	28/05/2016 22:07	51.4593504	-2.6017789	85	SitStanding	Breeding season 2016	0-2 weeks	Early chick rearing	Nesting area	1863.5
2	28/05/2016 22:38	51.4593418	-2.6017961	81	SitStanding	Breeding season 2016	0-2 weeks	Early chick rearing	Nesting area	1760
2	28/05/2016 23:06	51.4593724	-2.6017894	88	SitStanding	Breeding season 2016	0-2 weeks	Early chick rearing	Nesting area	1736.5
2	28/05/2016 23:36	51.4594475	-2.6016578	102	SitStanding	Breeding season 2016	0-2 weeks	Early chick rearing	Nesting area	1791.5
2	29/05/2016 00:05	51.4593259	-2.6018022	87	SitStanding	Breeding season 2016	0-2 weeks	Early chick rearing	Nesting area	1823.5
2	29/05/2016 00:36	51.4593135	-2.6017547	82	SitStanding	Breeding season 2016	0-2 weeks	Early chick rearing	Nesting area	1784.5
2	29/05/2016 01:05	51.4594107	-2.6018435	119	SitStanding	Breeding season 2016	0-2 weeks	Early chick rearing	Nesting area	1786
2	29/05/2016 01:36	51.4593745	-2.6018194	96	SitStanding	Breeding season 2016	0-2 weeks	Early chick rearing	Nesting area	1863.5
2	29/05/2016 02:07	51.4594625	-2.6018705	86	Walking	Breeding season 2016	0-2 weeks	Early chick rearing	Nesting area	1853.5
2	29/05/2016 02:38	51.4593507	-2.6018336	89	SitStanding	Breeding season 2016	0-2 weeks	Early chick rearing	Nesting area	1799.5
2	29/05/2016 03:07	51.4593714	-2.6018068	79	SitStanding	Breeding season 2016	0-2 weeks	Early chick rearing	Nesting area	1800
2	29/05/2016 03:38	51.4593706	-2.6018448	88	SitStanding	Breeding season 2016	0-2 weeks	Early chick rearing	Nesting area	1815.5
2	29/05/2016 04:08	51.4593622	-2.6017749	96	SitStanding	Breeding season 2016	0-2 weeks	Early chick rearing	Nesting area	1799.5
2	29/05/2016 04:38	51.4749425	-2.6179606	92	Walking	Breeding season 2016	0-2 weeks	Early chick rearing	Urban green areas	1785
2	29/05/2016 05:07	51.4760676	-2.6191607	90	Walking	Breeding season 2016	0-2 weeks	Early chick rearing	Urban green areas	1760.5
2	29/05/2016 05:36	51.4974145	-2.5339605	118	Flight	Breeding season 2016	0-2 weeks	Early chick rearing	Non-urban green areas	1815
2	29/05/2016 06:08	51.4859036	-2.45271	118	SitStanding	Breeding season 2016	0-2 weeks	Early chick rearing	Non-urban green areas	1815.5
2	29/05/2016 06:37	51.487409	-2.4531	108	Walking	Breeding season 2016	0-2 weeks	Early chick rearing	Non-urban green areas	1760.5
2	29/05/2016 07:06	51.4869617	-2.4539337	97	Walking	Breeding season 2016	0-2 weeks	Early chick rearing	Non-urban green areas	1770
2	29/05/2016 07:36	51.4898843	-2.4591373	120	SitStanding	Breeding season 2016	0-2 weeks	Early chick rearing	Urban waste areas	1783
2	29/05/2016 08:06	51.5258698	-2.3836065	115	Flight	Breeding season 2016	0-2 weeks	Early chick rearing	Non-urban green areas	1782
2	29/05/2016 08:35	51.4990249	-2.4593119	287	Flight	Breeding season 2016	0-2 weeks	Early chick rearing	Non-urban green areas	1857
2	29/05/2016 09:08	51.4555386	-2.589936	36	Flight	Breeding season 2016	0-2 weeks	Early chick rearing	Urban green areas	1859.5
2	29/05/2016 09:37	51.4594633	-2.601965	77	Flight	Breeding season 2016	0-2 weeks	Early chick rearing	Nesting area	1743
2	29/05/2016 10:06	51.4592261	-2.6018727	99	SitStanding	Breeding season 2016	0-2 weeks	Early chick rearing	Nesting area	1740
2	29/05/2016 10:35	51.4594071	-2.6017859	88	SitStanding	Breeding season 2016	0-2 weeks	Early chick rearing	Nesting area	1776
2	29/05/2016 11:05	51.4593361	-2.6017819	89	SitStanding	Breeding season 2016	0-2 weeks	Early chick rearing	Nesting area	1792
2	29/05/2016 11:35	51.4592836	-2.6017857	94	SitStanding	Breeding season 2016	0-2 weeks	Early chick rearing	Nesting area	1839.5
2	29/05/2016 12:06	51.4593436	-2.601744	89	SitStanding	Breeding season 2016	0-2 weeks	Early chick rearing	Nesting area	1823.5
2	29/05/2016 12:36	51.4593124	-2.6016846	108	SitStanding	Breeding season 2016	0-2 weeks	Early chick rearing	Nesting area	1783.5
2	29/05/2016 13:06	51.4593444	-2.6017771	91	SitStanding	Breeding season 2016	0-2 weeks	Early chick rearing	Nesting area	1808
2	29/05/2016 13:36	51.4593804	-2.6018128	91	SitStanding	Breeding season 2016	0-2 weeks	Early chick rearing	Nesting area	1841.5
2	29/05/2016 14:07	51.4593443	-2.6018154	85	SitStanding	Breeding season 2016	0-2 weeks	Early chick rearing	Nesting area	1855.5
2	29/05/2016 14:38	51.4593405	-2.6017875	99	SitStanding	Breeding season 2016	0-2 weeks	Early chick rearing	Nesting area	1757
2	29/05/2016 15:06	51.4593211	-2.6017784	92	SitStanding	Breeding season 2016	0-2 weeks	Early chick rearing	Nesting area	1744
2	29/05/2016 15:36	51.4593113	-2.6016968	92	SitStanding	Breeding season 2016	0-2 weeks	Early chick rearing	Nesting area	1825
2	29/05/2016 16:06	51.4592918	-2.6017157	95	SitStanding	Breeding season 2016	0-2 weeks	Early chick rearing	Nesting area	1846.5
2	29/05/2016 16:38	51.459465	-2.6018998	82	SitStanding	Breeding season 2016	0-2 weeks	Early chick rearing	Nesting area	1797
2	29/05/2016 17:06	51.4594477	-2.6019501	81	SitStanding	Breeding season 2016	0-2 weeks	Early chick rearing	Nesting area	1793
2	29/05/2016 17:37	51.4594324	-2.6018429	96	SitStanding	Breeding season 2016	0-2 weeks	Early chick rearing	Nesting area	1812
2	29/05/2016 18:07	51.4594718	-2.6019266	96	SitStanding	Breeding season 2016	0-2 weeks	Early chick rearing	Nesting area	1760
2	29/05/2016 18:36	51.4593374	-2.6018164	115	SitStanding	Breeding season 2016	0-2 weeks	Early chick rearing	Nesting area	1782.5
2	29/05/2016 19:06	51.459342	-2.601753	90	SitStanding	Breeding season 2016	0-2 weeks	Early chick rearing	Nesting area	1783.5
2	29/05/2016 19:36	51.4592989	-2.6017861	91	SitStanding	Breeding season 2016	0-2 weeks	Early chick rearing	Nesting area	1799.5
2	29/05/2016 20:06	51.4593615	-2.6017899	91	SitStanding	Breeding season 2016	0-2 weeks	Early chick rearing	Nesting area	1799.5
2	29/05/2016 20:35	51.4593119	-2.6018245	78	SitStanding	Breeding season 2016	0-2 weeks	Early chick rearing	Nesting area	1832
2	29/05/2016 21:07	51.4593394	-2.6018315	85	SitStanding	Breeding season 2016	0-2 weeks	Early chick rearing	Nesting area	1845
2	29/05/2016 21:37	51.459349	-2.6018925	83	SitStanding	Breeding season 2016	0-2 weeks	Early chick rearing	Nesting area	1760
2	29/05/2016 22:06	51.4593574	-2.6017679	84	SitStanding	Breeding season 2016	0-2 weeks	Early chick rearing	Nesting area	1747
2	29/05/2016 22:35	51.45934	-2.6017676	86	SitStanding	Breeding season 2016	0-2 weeks	Early chick rearing	Nesting area	1847.5
2	29/05/2016 23:07	51.4593669	-2.6017515	92	SitStanding	Breeding season 2016	0-2 weeks	Early chick rearing	Nesting area	1881.5
2	29/05/2016 23:38	51.4594053	-2.6018398	100	SitStanding	Breeding season 2016	0-2 weeks	Early chick rearing	Nesting area	1768
2	30/05/2016 00:06	51.4594626	-2.6017247	84	SitStanding	Breeding season 2016	0-2 weeks	Early chick rearing	Nesting area	1742
2	30/05/2016 00:36	51.4590539	-2.6019707	143	SitStanding	Breeding season 2016	0-2 weeks	Early chick rearing	Nesting area	1767.5
2	30/05/2016 01:05	51.4593766	-2.6017676	94	Walking	Breeding season 2016	0-2 weeks	Early chick rearing	Nesting area	1847.5
2	30/05/2016 01:38	51.4592826	-2.601689	95	SitStanding	Breeding season 2016	0-2 weeks	Early chick rearing	Nesting area	2124
2	30/05/2016 02:16	51.4593545	-2.6017792	87	SitStanding	Breeding season 2016	0-2 weeks	Early chick rearing	Nesting area	1784
2	30/05/2016 02:37	51.4593486	-2.6017638	87	SitStanding	Breeding season 2016	0-2 weeks	Early chick rearing	Nesting area	1524.5
2	30/05/2016 03:07	51.4593321	-2.6017818	90	SitStanding	Breeding season 2016	0-2 weeks	Early chick rearing	Nesting area	1824
2	30/05/2016 03:38	51.4593171	-2.6017517	93	SitStanding	Breeding season 2016	0-2 weeks	Early chick rearing	Nesting area	1751
2	30/05/2016 04:05	51.4592923	-2.6017642	87	Flight	Breeding season 2016	0-2 weeks	Early chick rearing	Nesting area	1712
2	30/05/2016 04:35	51.5315936	-2.543916	81	Flight	Breeding season 2016	0-2 weeks	Early chick rearing	Urban building areas	1792
2	30/05/2016 05:05	51.5600495	-2.5054091	73	Walking	Breeding season 2016	0-2 weeks	Early chick rearing	Non-urban green areas	1871
2	30/05/2016 05:37	51.5582477	-2.5094069	60	Walking	Breeding season 2016	0-2 weeks	Early chick rearing	Non-urban green areas	1869.5
2	30/05/2016 06:07	51.5471673	-2.5405998	17	Flight	Breeding season 2016	0-2 weeks	Early chick rearing	Urban green areas	1792.5
2	30/05/2016 06:37	51.4954316	-2.5734824	110	Flight	Breeding season 2016	0-2 weeks	Early chick rearing	Urban building areas	1786
2	30/05/2016 07:07	51.4594289	-2.6018796	97	SitStanding	Breeding season 2016	0-2 weeks	Early chick rearing	Nesting area	1791
2	30/05/2016 07:37	51.4594604	-2.601869	90	SitStanding	Breeding season 2016	0-2 weeks	Early chick rearing	Nesting area	1747
2	30/05/2016 08:05	51.459367	-2.6017681	88	SitStanding	Breeding season 2016	0-2 weeks	Early chick rearing	Nesting area	1752
2	30/05/2016 08:35	51.4593489	-2.601752	88	SitStanding	Breeding season 2016	0-2 weeks	Early chick rearing	Nesting area	1870.5
2	30/05/2016 09:07	51.4595088	-2.6006168	220	SitStanding	Breeding season 2016	0-2 weeks	Early chick rearing	Nesting area	1896
2	30/05/2016 09:38	51.459365	-2.6017196	89	SitStanding	Breeding season 2016	0-2 weeks	Early chick rearing	Nesting area	1750
2	30/05/2016 10:06	51.4593447	-2.6017565	92	SitStanding	Breeding season 2016	0-2 weeks	Early chick rearing	Nesting area	1720
2	30/05/2016 10:36	51.459367	-2.601735	87	SitStanding	Breeding season 2016	0-2 weeks	Early chick rearing	Nesting area	1799.5
2	30/05/2016 11:06	51.4593382	-2.6017448	83	SitStanding	Breeding season 2016	0-2 weeks	Early chick rearing	Nesting area	1831.5
2	30/05/2016 11:37	51.4819797	-2.572037	72	Flight	Breeding season 2016	0-2 weeks	Early chick rearing	Urban building areas	1808.5
2	30/05/2016 12:06	51.5131914	-2.4294573	163	Flight	Breeding season 2016	0-2 weeks	Early chick rearing	Non-urban green areas	1773
2	30/05/2016 12:36	51.5610801	-2.3510151	100	Walking	Breeding season 2016	0-2 weeks	Early chick rearing	Non-urban green areas	1783.5
2	30/05/2016 13:06	51.5647749	-2.3514724	141	Flight	Breeding season 2016	0-2 weeks	Early chick rearing	Non-urban green areas	1779
2	30/05/2016 13:35	51.5926669	-2.3828368	71	Flight	Breeding season 2016	0-2 weeks	Early chick rearing	Non-urban green areas	1864
2	30/05/2016 14:08	51.5424307	-2.4775992	48	Other	Breeding season 2016	0-2 weeks	Early chick rearing	Non-urban green areas	1816
2	30/05/2016 14:36	51.4590736	-2.6018384	123	SitStanding	Breeding season 2016	0-2 weeks	Early chick rearing	Nesting area	1743.5
2	30/05/2016 15:06	51.4593203	-2.6017667	92	SitStanding	Breeding season 2016	0-2 weeks	Early chick rearing	Nesting area	1807.5
2	30/05/2016 15:36	51.4593511	-2.6017929	83	SitStanding	Breeding season 2016	0-2 weeks	Early chick rearing	Nesting area	1807.5
2	30/05/2016 16:06	51.4593278	-2.6017742	90	SitStanding	Breeding season 2016	0-2 weeks	Early chick rearing	Nesting area	1824
2	30/05/2016 16:37	51.4595374	-2.6020506	107	SitStanding	Breeding season 2016	0-2 weeks	Early chick rearing	Nesting area	1832
2	30/05/2016 17:07	51.4590041	-2.6019217	74	SitStanding	Breeding season 2016	0-2 weeks	Early chick rearing	Nesting area	1808.5
2	30/05/2016 17:37	51.4594063	-2.6018519	78	SitStanding	Breeding season 2016	0-2 weeks	Early chick rearing	Nesting area	1760
2	30/05/2016 18:06	51.4593361	-2.6017167	95	SitStanding	Breeding season 2016	0-2 weeks	Early chick rearing	Nesting area	1742.5
2	30/05/2016 18:35	51.4593503	-2.6018012	86	SitStanding	Breeding season 2016	0-2 weeks	Early chick rearing	Nesting area	1855.5
2	30/05/2016 19:08	51.4593626	-2.6017503	95	SitStanding	Breeding season 2016	0-2 weeks	Early chick rearing	Nesting area	1856
2	30/05/2016 19:37	51.4593827	-2.6018346	91	SitStanding	Breeding season 2016	0-2 weeks	Early chick rearing	Nesting area	1715.5
2	30/05/2016 20:05	51.4594644	-2.6018804	112	SitStanding	Breeding season 2016	0-2 weeks	Early chick rearing	Nesting area	1743.5
2	30/05/2016 20:35	51.4593012	-2.6018377	108	SitStanding	Breeding season 2016	0-2 weeks	Early chick rearing	Nesting area	1852.5
2	30/05/2016 21:07	51.4594518	-2.6017459	87	SitStanding	Breeding season 2016	0-2 weeks	Early chick rearing	Nesting area	1824.5
2	30/05/2016 21:36	51.4594337	-2.6018648	78	SitStanding	Breeding season 2016	0-2 weeks	Early chick rearing	Nesting area	1776
2	30/05/2016 22:06	51.4593046	-2.6017909	95	SitStanding	Breeding season 2016	0-2 weeks	Early chick rearing	Nesting area	1807.5
2	30/05/2016 22:36	51.4593839	-2.6017763	91	SitStanding	Breeding season 2016	0-2 weeks	Early chick rearing	Nesting area	1799.5
2	30/05/2016 23:06	51.4593557	-2.601736	90	Flight	Breeding season 2016	0-2 weeks	Early chick rearing	Nesting area	1846.5
2	30/05/2016 23:38	51.4594551	-2.6018819	95	SitStanding	Breeding season 2016	0-2 weeks	Early chick rearing	Nesting area	1823.5
2	31/05/2016 00:07	51.4593471	-2.6017779	107	Walking	Breeding season 2016	0-2 weeks	Early chick rearing	Nesting area	1761.5
2	31/05/2016 00:36	51.4593117	-2.6017191	99	Walking	Breeding season 2016	0-2 weeks	Early chick rearing	Nesting area	1823.5
2	31/05/2016 01:07	51.4592754	-2.6017877	105	SitStanding	Breeding season 2016	0-2 weeks	Early chick rearing	Nesting area	1807
2	31/05/2016 01:37	51.459453	-2.6017784	87	Walking	Breeding season 2016	0-2 weeks	Early chick rearing	Nesting area	1792.5
2	31/05/2016 02:07	51.4594369	-2.6018784	89	SitStanding	Breeding season 2016	0-2 weeks	Early chick rearing	Nesting area	1824.5
2	31/05/2016 02:37	51.4593608	-2.6016663	94	SitStanding	Breeding season 2016	0-2 weeks	Early chick rearing	Nesting area	1735.5
2	31/05/2016 03:05	51.4593651	-2.6018098	85	SitStanding	Breeding season 2016	0-2 weeks	Early chick rearing	Nesting area	1807.5
2	31/05/2016 03:38	51.4593341	-2.6017633	91	SitStanding	Breeding season 2016	0-2 weeks	Early chick rearing	Nesting area	1808
2	31/05/2016 04:05	51.4593612	-2.6018177	93	SitStanding	Breeding season 2016	0-2 weeks	Early chick rearing	Nesting area	1799.5
2	31/05/2016 04:38	51.5370931	-2.5331398	89	Flight	Breeding season 2016	0-2 weeks	Early chick rearing	Non-urban green areas	1864.5
2	31/05/2016 05:07	51.5587734	-2.5092694	66	Walking	Breeding season 2016	0-2 weeks	Early chick rearing	Non-urban green areas	1768
2	31/05/2016 05:37	51.5609978	-2.5003592	71	Flight	Breeding season 2016	0-2 weeks	Early chick rearing	Non-urban green areas	1783
2	31/05/2016 06:07	51.4593258	-2.6017626	91	SitStanding	Breeding season 2016	0-2 weeks	Early chick rearing	Nesting area	1767.5
2	31/05/2016 06:36	51.4593419	-2.6017946	86	SitStanding	Breeding season 2016	0-2 weeks	Early chick rearing	Nesting area	1784
2	31/05/2016 07:06	51.4592968	-2.6017494	132	SitStanding	Breeding season 2016	0-2 weeks	Early chick rearing	Nesting area	1808.5
2	31/05/2016 07:36	51.4593466	-2.6018023	85	SitStanding	Breeding season 2016	0-2 weeks	Early chick rearing	Nesting area	1815.5
2	31/05/2016 08:07	51.4593254	-2.6017893	90	SitStanding	Breeding season 2016	0-2 weeks	Early chick rearing	Nesting area	1823.5
2	31/05/2016 08:37	51.4616074	-2.6141277	113	Flight	Breeding season 2016	0-2 weeks	Early chick rearing	Urban building areas	1776
2	31/05/2016 09:06	51.4619169	-2.6141087	130	Flight	Breeding season 2016	0-2 weeks	Early chick rearing	Urban building areas	1792
2	31/05/2016 09:36	51.4595673	-2.6019227	125	Flight	Breeding season 2016	0-2 weeks	Early chick rearing	Nesting area	1775.5
2	31/05/2016 10:05	51.461392	-2.6018154	97	Flight	Breeding season 2016	0-2 weeks	Early chick rearing	Urban building areas	1831.5
2	31/05/2016 10:37	51.5424991	-2.4749233	53	SitStanding	Breeding season 2016	0-2 weeks	Early chick rearing	Non-urban green areas	1856
2	31/05/2016 11:07	51.5418117	-2.4756706	53	SitStanding	Breeding season 2016	0-2 weeks	Early chick rearing	Non-urban green areas	1768.5
2	31/05/2016 11:36	51.5030305	-2.5580987	59	Walking	Breeding season 2016	0-2 weeks	Early chick rearing	Urban industrial areas	1749.5
2	31/05/2016 12:05	51.4593584	-2.6017741	86	Walking	Breeding season 2016	0-2 weeks	Early chick rearing	Nesting area	1823.5
2	31/05/2016 12:37	51.4593501	-2.6017767	89	SitStanding	Breeding season 2016	0-2 weeks	Early chick rearing	Nesting area	1866
2	31/05/2016 13:07	51.4594177	-2.6018662	87	SitStanding	Breeding season 2016	0-2 weeks	Early chick rearing	Nesting area	1767.5
2	31/05/2016 13:36	51.4593049	-2.601716	86	SitStanding	Breeding season 2016	0-2 weeks	Early chick rearing	Nesting area	1736
2	31/05/2016 14:05	51.4592685	-2.6017604	93	SitStanding	Breeding season 2016	0-2 weeks	Early chick rearing	Nesting area	1768
2	31/05/2016 14:35	51.4699852	-2.5912156	56	Flight	Breeding season 2016	0-2 weeks	Early chick rearing	Urban building areas	1855.5
2	31/05/2016 15:07	51.5437561	-2.4795149	49	Walking	Breeding season 2016	0-2 weeks	Early chick rearing	Non-urban green areas	1848
2	31/05/2016 15:37	51.4593594	-2.6019628	108	SitStanding	Breeding season 2016	0-2 weeks	Early chick rearing	Nesting area	1760
2	31/05/2016 16:06	51.4593357	-2.6018541	89	SitStanding	Breeding season 2016	0-2 weeks	Early chick rearing	Nesting area	1768
2	31/05/2016 16:35	51.4595003	-2.6016493	106	SitStanding	Breeding season 2016	0-2 weeks	Early chick rearing	Nesting area	1768
2	31/05/2016 17:05	51.4593884	-2.6018157	87	SitStanding	Breeding season 2016	0-2 weeks	Early chick rearing	Nesting area	1821
2	31/05/2016 17:36	51.493904	-2.5850914	101	Flight	Breeding season 2016	0-2 weeks	Early chick rearing	Urban building areas	1847.5
2	31/05/2016 18:06	51.4594351	-2.6018666	84	Walking	Breeding season 2016	0-2 weeks	Early chick rearing	Nesting area	1802.5
2	31/05/2016 18:36	51.4594735	-2.6017832	81	SitStanding	Breeding season 2016	0-2 weeks	Early chick rearing	Nesting area	1808
2	31/05/2016 19:07	51.4594081	-2.6019373	91	SitStanding	Breeding season 2016	0-2 weeks	Early chick rearing	Nesting area	1806
2	31/05/2016 19:36	51.4593954	-2.6017536	101	NA	Breeding season 2016	0-2 weeks	Early chick rearing	Nesting area	1808
2	31/05/2016 20:07	51.4593624	-2.6016836	101	SitStanding	Breeding season 2016	0-2 weeks	Early chick rearing	Nesting area	1793
2	31/05/2016 20:36	51.4593703	-2.6017516	95	SitStanding	Breeding season 2016	0-2 weeks	Early chick rearing	Nesting area	1760
2	31/05/2016 21:06	51.4593533	-2.6017298	100	SitStanding	Breeding season 2016	0-2 weeks	Early chick rearing	Nesting area	1760
2	31/05/2016 21:35	51.4593265	-2.6017124	90	SitStanding	Breeding season 2016	0-2 weeks	Early chick rearing	Nesting area	1793
2	31/05/2016 22:05	51.4612628	-2.620841	76	SitStanding	Breeding season 2016	0-2 weeks	Early chick rearing	Urban building areas	1880
2	31/05/2016 22:38	51.4606904	-2.62369	68	Walking	Breeding season 2016	0-2 weeks	Early chick rearing	Urban green areas	1875
2	31/05/2016 23:08	51.459336	-2.6016847	93	SitStanding	Breeding season 2016	0-2 weeks	Early chick rearing	Nesting area	1727.5
2	31/05/2016 23:35	51.4593385	-2.6017904	82	SitStanding	Breeding season 2016	0-2 weeks	Early chick rearing	Nesting area	1714.5
2	01/06/2016 00:05	51.4593502	-2.6017956	78	SitStanding	Breeding season 2016	0-2 weeks	Early chick rearing	Nesting area	1792.5
2	01/06/2016 00:35	51.4593449	-2.6017844	78	SitStanding	Breeding season 2016	0-2 weeks	Early chick rearing	Nesting area	1809.5
2	01/06/2016 01:05	51.4594021	-2.601867	76	SitStanding	Breeding season 2016	0-2 weeks	Early chick rearing	Nesting area	1831
2	01/06/2016 01:36	51.4592573	-2.6018105	103	SitStanding	Breeding season 2016	0-2 weeks	Early chick rearing	Nesting area	1863
2	01/06/2016 02:07	51.459457	-2.6018675	83	SitStanding	Breeding season 2016	0-2 weeks	Early chick rearing	Nesting area	1776
2	01/06/2016 02:35	51.4591484	-2.6014374	99	SitStanding	Breeding season 2016	0-2 weeks	Early chick rearing	Nesting area	1799.5
2	01/06/2016 03:07	51.4595752	-2.6162926	101	Flight	Breeding season 2016	0-2 weeks	Early chick rearing	Urban building areas	1791.5
2	01/06/2016 03:35	51.4592539	-2.6016951	108	Flight	Breeding season 2016	0-2 weeks	Early chick rearing	Nesting area	1799.5
2	01/06/2016 04:07	51.4593443	-2.6017777	94	SitStanding	Breeding season 2016	0-2 weeks	Early chick rearing	Nesting area	1856
2	01/06/2016 04:37	51.4592167	-2.6017038	101	SitStanding	Breeding season 2016	0-2 weeks	Early chick rearing	Nesting area	1784
2	01/06/2016 05:07	51.4973395	-2.5816862	102	Flight	Breeding season 2016	0-2 weeks	Early chick rearing	Urban building areas	1784
2	01/06/2016 05:36	51.4595044	-2.6017583	109	SitStanding	Breeding season 2016	0-2 weeks	Early chick rearing	Nesting area	1800
2	01/06/2016 06:07	51.4594678	-2.6020337	108	SitStanding	Breeding season 2016	0-2 weeks	Early chick rearing	Nesting area	1816
2	01/06/2016 06:37	51.4593461	-2.6018031	87	Walking	Breeding season 2016	0-2 weeks	Early chick rearing	Nesting area	1816
2	01/06/2016 07:07	51.459291	-2.6017016	101	SitStanding	Breeding season 2016	0-2 weeks	Early chick rearing	Nesting area	1824
2	01/06/2016 07:38	51.4593637	-2.6018367	105	SitStanding	Breeding season 2016	0-2 weeks	Early chick rearing	Nesting area	1728
2	01/06/2016 08:05	51.4669342	-2.560349	39	Flight	Breeding season 2016	0-2 weeks	Early chick rearing	Urban building areas	1767.5
2	01/06/2016 08:36	51.4894036	-2.460298	83	Flight	Breeding season 2016	0-2 weeks	Early chick rearing	Urban waste areas	1823.5
2	01/06/2016 09:06	51.4899056	-2.4594668	67	Walking	Breeding season 2016	0-2 weeks	Early chick rearing	Urban waste areas	1764.5
2	01/06/2016 09:35	51.4593729	-2.6027617	190	Walking	Breeding season 2016	0-2 weeks	Early chick rearing	Nesting area	1767.5
2	01/06/2016 10:05	51.4593571	-2.6018208	89	SitStanding	Breeding season 2016	0-2 weeks	Early chick rearing	Nesting area	1794.5
2	01/06/2016 10:35	51.4592414	-2.6016299	82	SitStanding	Breeding season 2016	0-2 weeks	Early chick rearing	Nesting area	1888
2	01/06/2016 11:08	51.4593316	-2.6018057	92	SitStanding	Breeding season 2016	0-2 weeks	Early chick rearing	Nesting area	1856
2	01/06/2016 11:37	51.4593306	-2.6017509	94	SitStanding	Breeding season 2016	0-2 weeks	Early chick rearing	Nesting area	1759.5
2	01/06/2016 12:06	51.4595648	-2.6019225	95	Walking	Breeding season 2016	0-2 weeks	Early chick rearing	Nesting area	1816
2	01/06/2016 12:37	51.4594155	-2.601861	89	SitStanding	Breeding season 2016	0-2 weeks	Early chick rearing	Nesting area	1815.5
2	01/06/2016 13:07	51.4593341	-2.6017615	90	SitStanding	Breeding season 2016	0-2 weeks	Early chick rearing	Nesting area	1775
2	01/06/2016 13:37	51.4593146	-2.6017765	86	Walking	Breeding season 2016	0-2 weeks	Early chick rearing	Nesting area	1776
2	01/06/2016 14:06	51.4593856	-2.6017723	95	SitStanding	Breeding season 2016	0-2 weeks	Early chick rearing	Nesting area	1761.5
2	01/06/2016 14:35	51.4593446	-2.6017846	89	SitStanding	Breeding season 2016	0-2 weeks	Early chick rearing	Nesting area	1848
2	01/06/2016 15:08	51.4593086	-2.6017836	129	Walking	Breeding season 2016	0-2 weeks	Early chick rearing	Nesting area	1799
2	01/06/2016 15:35	51.4593178	-2.601763	94	SitStanding	Breeding season 2016	0-2 weeks	Early chick rearing	Nesting area	1752
2	01/06/2016 16:06	51.5034969	-2.5521279	83	Flight	Breeding season 2016	0-2 weeks	Early chick rearing	Urban industrial areas	1800
2	01/06/2016 16:35	51.5487319	-2.538387	70	Walking	Breeding season 2016	0-2 weeks	Early chick rearing	Urban green areas	1768
2	01/06/2016 17:05	51.459389	-2.6018637	86	SitStanding	Breeding season 2016	0-2 weeks	Early chick rearing	Nesting area	1863.5
2	01/06/2016 17:37	51.459431	-2.6016909	87	Flight	Breeding season 2016	0-2 weeks	Early chick rearing	Nesting area	1863
2	01/06/2016 18:07	51.4593489	-2.6017831	86	SitStanding	Breeding season 2016	0-2 weeks	Early chick rearing	Nesting area	1791.5
2	01/06/2016 18:37	51.4593242	-2.6017805	85	SitStanding	Breeding season 2016	0-2 weeks	Early chick rearing	Nesting area	1768
2	01/06/2016 19:06	51.4593315	-2.6017665	89	SitStanding	Breeding season 2016	0-2 weeks	Early chick rearing	Nesting area	1776.5
2	01/06/2016 19:36	51.4716502	-2.6300296	107	Flight	Breeding season 2016	0-2 weeks	Early chick rearing	Urban green areas	1800
2	01/06/2016 20:06	51.4595027	-2.6019273	82	Walking	Breeding season 2016	0-2 weeks	Early chick rearing	Nesting area	1776
2	01/06/2016 20:36	51.4592253	-2.6017158	117	SitStanding	Breeding season 2016	0-2 weeks	Early chick rearing	Nesting area	1824
2	01/06/2016 21:07	51.4593777	-2.6017945	88	SitStanding	Breeding season 2016	0-2 weeks	Early chick rearing	Nesting area	1831.5
2	01/06/2016 21:37	51.4593856	-2.6017835	91	SitStanding	Breeding season 2016	0-2 weeks	Early chick rearing	Nesting area	1824
2	01/06/2016 22:08	51.4617126	-2.6201116	67	Walking	Breeding season 2016	0-2 weeks	Early chick rearing	Urban green areas	1807.5
2	01/06/2016 22:37	51.4594404	-2.6018793	87	SitStanding	Breeding season 2016	0-2 weeks	Early chick rearing	Nesting area	1791.5
2	01/06/2016 23:07	51.4592809	-2.6017666	81	SitStanding	Breeding season 2016	0-2 weeks	Early chick rearing	Nesting area	1792.5
2	01/06/2016 23:37	51.4592319	-2.6018228	128	SitStanding	Breeding season 2016	0-2 weeks	Early chick rearing	Nesting area	1775.5
2	02/06/2016 00:06	51.4593614	-2.6017966	92	SitStanding	Breeding season 2016	0-2 weeks	Early chick rearing	Nesting area	1783
2	02/06/2016 00:36	51.4592975	-2.6017607	100	SitStanding	Breeding season 2016	0-2 weeks	Early chick rearing	Nesting area	1768
2	02/06/2016 01:05	51.4593365	-2.6017627	85	SitStanding	Breeding season 2016	0-2 weeks	Early chick rearing	Nesting area	1760
2	02/06/2016 01:35	51.4593907	-2.6018169	82	SitStanding	Breeding season 2016	0-2 weeks	Early chick rearing	Nesting area	1868.5
2	02/06/2016 02:08	51.4595123	-2.6019255	84	SitStanding	Breeding season 2016	0-2 weeks	Early chick rearing	Nesting area	1808.5
2	02/06/2016 02:35	51.4595542	-2.6020875	77	SitStanding	Breeding season 2016	0-2 weeks	Early chick rearing	Nesting area	1795
2	02/06/2016 03:08	51.4593456	-2.6018039	86	SitStanding	Breeding season 2016	0-2 weeks	Early chick rearing	Nesting area	1854.5
2	02/06/2016 03:37	51.4593576	-2.6017874	88	SitStanding	Breeding season 2016	0-2 weeks	Early chick rearing	Nesting area	1760
2	02/06/2016 04:06	51.4854882	-2.5911571	69	Walking	Breeding season 2016	0-2 weeks	Early chick rearing	Urban green areas	1760
2	02/06/2016 04:35	51.4591499	-2.6017376	91	SitStanding	Breeding season 2016	0-2 weeks	Early chick rearing	Nesting area	1775.5
2	02/06/2016 05:05	51.4593426	-2.601786	91	SitStanding	Breeding season 2016	0-2 weeks	Early chick rearing	Nesting area	1864
2	02/06/2016 05:38	51.4908468	-2.5691493	87	Flight	Breeding season 2016	0-2 weeks	Early chick rearing	Urban building areas	1848
2	02/06/2016 06:07	51.4737992	-2.617304	102	Flight	Breeding season 2016	0-2 weeks	Early chick rearing	Urban green areas	1760
2	02/06/2016 06:36	51.4593375	-2.601802	84	SitStanding	Breeding season 2016	0-2 weeks	Early chick rearing	Nesting area	1759.5
2	02/06/2016 07:06	51.4593327	-2.6017838	88	SitStanding	Breeding season 2016	0-2 weeks	Early chick rearing	Nesting area	1768
2	02/06/2016 07:35	51.4593771	-2.6018078	89	SitStanding	Breeding season 2016	0-2 weeks	Early chick rearing	Nesting area	1784
2	02/06/2016 08:05	51.4594047	-2.6017934	89	SitStanding	Breeding season 2016	0-2 weeks	Early chick rearing	Nesting area	1863.5
2	02/06/2016 08:37	51.459349	-2.601773	90	SitStanding	Breeding season 2016	0-2 weeks	Early chick rearing	Nesting area	1848
2	02/06/2016 09:07	51.4899699	-2.4608576	114	Flight	Breeding season 2016	0-2 weeks	Early chick rearing	Urban waste areas	1760
2	02/06/2016 09:36	51.4899982	-2.4598154	69	Flight	Breeding season 2016	0-2 weeks	Early chick rearing	Urban waste areas	1760
2	02/06/2016 10:05	51.4705302	-2.5829818	83	Flight	Breeding season 2016	0-2 weeks	Early chick rearing	Urban building areas	1768
2	02/06/2016 10:35	51.4593627	-2.601818	89	SitStanding	Breeding season 2016	0-2 weeks	Early chick rearing	Nesting area	1883.5
2	02/06/2016 11:08	51.4592785	-2.6017765	87	SitStanding	Breeding season 2016	0-2 weeks	Early chick rearing	Nesting area	1887.5
2	02/06/2016 11:38	51.4593235	-2.6017712	91	SitStanding	Breeding season 2016	0-2 weeks	Early chick rearing	Nesting area	1780
2	02/06/2016 12:07	51.4593279	-2.6018019	89	SitStanding	Breeding season 2016	0-2 weeks	Early chick rearing	Nesting area	1783.5
2	02/06/2016 12:37	51.4592407	-2.6017179	99	SitStanding	Breeding season 2016	0-2 weeks	Early chick rearing	Nesting area	1848.5
2	02/06/2016 13:09	51.4590449	-2.601678	121	SitStanding	Breeding season 2016	0-2 weeks	Early chick rearing	Nesting area	1813.5
2	02/06/2016 13:38	51.4593953	-2.6017781	91	SitStanding	Breeding season 2016	0-2 weeks	Early chick rearing	Nesting area	1781.5
2	02/06/2016 14:08	51.4594028	-2.601776	93	SitStanding	Breeding season 2016	0-2 weeks	Early chick rearing	Nesting area	1747
2	02/06/2016 14:36	51.5304519	-2.5146924	71	Flight	Breeding season 2016	0-2 weeks	Early chick rearing	Non-urban green areas	1713.5
2	02/06/2016 15:06	51.5415275	-2.4749646	56	Walking	Breeding season 2016	0-2 weeks	Early chick rearing	Non-urban green areas	1766.5
2	02/06/2016 15:35	51.5229694	-2.4967335	68	Flight	Breeding season 2016	0-2 weeks	Early chick rearing	Non-urban green areas	1831.5
2	02/06/2016 16:07	51.4593197	-2.6017412	94	SitStanding	Breeding season 2016	0-2 weeks	Early chick rearing	Nesting area	1841
2	02/06/2016 16:36	51.4594927	-2.6018846	123	SitStanding	Breeding season 2016	0-2 weeks	Early chick rearing	Nesting area	1798.5
2	02/06/2016 17:07	51.4593729	-2.6017064	83	SitStanding	Breeding season 2016	0-2 weeks	Early chick rearing	Nesting area	1801.5
2	02/06/2016 17:36	51.4593214	-2.6016519	70	SitStanding	Breeding season 2016	0-2 weeks	Early chick rearing	Nesting area	1865
2	02/06/2016 18:09	51.459468	-2.6018236	84	SitStanding	Breeding season 2016	0-2 weeks	Early chick rearing	Nesting area	1869.5
2	02/06/2016 18:39	51.4594877	-2.6018438	76	SitStanding	Breeding season 2016	0-2 weeks	Early chick rearing	Nesting area	1872
2	02/06/2016 19:11	51.4593433	-2.6017566	85	SitStanding	Breeding season 2016	0-2 weeks	Early chick rearing	Nesting area	1875.5
2	02/06/2016 19:41	51.4593557	-2.6017456	92	SitStanding	Breeding season 2016	0-2 weeks	Early chick rearing	Nesting area	1801
2	02/06/2016 20:11	51.4593548	-2.6017451	81	SitStanding	Breeding season 2016	0-2 weeks	Early chick rearing	Nesting area	1796
2	02/06/2016 20:41	51.4593744	-2.6017646	87	SitStanding	Breeding season 2016	0-2 weeks	Early chick rearing	Nesting area	1784
2	02/06/2016 21:11	51.4594485	-2.601785	93	SitStanding	Breeding season 2016	0-2 weeks	Early chick rearing	Nesting area	1633
2	02/06/2016 21:35	51.4591386	-2.6022814	124	SitStanding	Breeding season 2016	0-2 weeks	Early chick rearing	Nesting area	1589.5
2	02/06/2016 22:04	51.4594252	-2.6018531	81	SitStanding	Breeding season 2016	0-2 weeks	Early chick rearing	Nesting area	1851.5
2	02/06/2016 22:37	51.4594038	-2.6018651	91	SitStanding	Breeding season 2016	0-2 weeks	Early chick rearing	Nesting area	1896.5
2	02/06/2016 23:07	51.459377	-2.6017518	93	SitStanding	Breeding season 2016	0-2 weeks	Early chick rearing	Nesting area	1859
2	02/06/2016 23:39	51.4592915	-2.6018009	94	SitStanding	Breeding season 2016	0-2 weeks	Early chick rearing	Nesting area	1856
2	03/06/2016 00:09	51.4593098	-2.6017711	89	SitStanding	Breeding season 2016	0-2 weeks	Early chick rearing	Nesting area	1789
2	03/06/2016 00:39	51.4593238	-2.6017631	96	SitStanding	Breeding season 2016	0-2 weeks	Early chick rearing	Nesting area	1685.5
2	03/06/2016 01:05	51.4555795	-2.6077085	98	Flight	Breeding season 2016	0-2 weeks	Early chick rearing	Urban building areas	1678
2	03/06/2016 01:35	51.4593119	-2.6017237	98	SitStanding	Breeding season 2016	0-2 weeks	Early chick rearing	Nesting area	1819.5
2	03/06/2016 02:06	51.4593771	-2.6017868	88	SitStanding	Breeding season 2016	0-2 weeks	Early chick rearing	Nesting area	1860.5
2	03/06/2016 02:37	51.4593482	-2.6017997	101	SitStanding	Breeding season 2016	0-2 weeks	Early chick rearing	Nesting area	1822.5
2	03/06/2016 03:06	51.4593383	-2.6017734	85	SitStanding	Breeding season 2016	0-2 weeks	Early chick rearing	Nesting area	1776
2	03/06/2016 03:36	51.4592905	-2.6017323	91	SitStanding	Breeding season 2016	0-2 weeks	Early chick rearing	Nesting area	1807.5
2	03/06/2016 04:07	51.4593431	-2.6017659	88	Walking	Breeding season 2016	0-2 weeks	Early chick rearing	Nesting area	1831.5
2	03/06/2016 04:37	51.4854312	-2.59167	75	Walking	Breeding season 2016	0-2 weeks	Early chick rearing	Urban green areas	1824
2	03/06/2016 05:07	51.4593811	-2.6018075	80	SitStanding	Breeding season 2016	0-2 weeks	Early chick rearing	Nesting area	1869
2	03/06/2016 05:39	51.4592827	-2.6017387	82	SitStanding	Breeding season 2016	0-2 weeks	Early chick rearing	Nesting area	1912
2	03/06/2016 06:11	51.4593301	-2.601771	85	SitStanding	Breeding season 2016	0-2 weeks	Early chick rearing	Nesting area	1842.5
2	03/06/2016 06:41	51.4593403	-2.6017384	94	SitStanding	Breeding season 2016	0-2 weeks	Early chick rearing	Nesting area	1655.5
2	03/06/2016 07:06	51.4716867	-2.5525572	61	Flight	Breeding season 2016	0-2 weeks	Early chick rearing	Urban green areas	1648
2	03/06/2016 07:36	51.4900695	-2.4597838	65	Flight	Breeding season 2016	0-2 weeks	Early chick rearing	Urban waste areas	1760
2	03/06/2016 08:05	51.4964444	-2.5022147	81	Flight	Breeding season 2016	0-2 weeks	Early chick rearing	Urban building areas	1880
2	03/06/2016 08:38	51.4593861	-2.6017676	94	SitStanding	Breeding season 2016	0-2 weeks	Early chick rearing	Nesting area	1911.5
2	03/06/2016 09:09	51.4593782	-2.6017479	98	SitStanding	Breeding season 2016	0-2 weeks	Early chick rearing	Nesting area	1800
2	03/06/2016 09:38	51.46518	-2.6248753	87	Walking	Breeding season 2016	0-2 weeks	Early chick rearing	Urban green areas	1768
2	03/06/2016 10:08	51.4780099	-2.5937611	135	Flight	Breeding season 2016	0-2 weeks	Early chick rearing	Urban building areas	1759.5
2	03/06/2016 10:37	51.5297705	-2.4910258	48	Flight	Breeding season 2016	0-2 weeks	Early chick rearing	Non-urban green areas	1769
2	03/06/2016 11:07	51.4611092	-2.578804	59	Flight	Breeding season 2016	0-2 weeks	Early chick rearing	Urban building areas	1919.5
2	03/06/2016 11:41	51.4593403	-2.6018036	88	SitStanding	Breeding season 2016	0-2 weeks	Early chick rearing	Nesting area	1799.5
2	03/06/2016 12:07	51.4593423	-2.6017575	87	SitStanding	Breeding season 2016	0-2 weeks	Early chick rearing	Nesting area	1464
2	03/06/2016 12:30	51.4593194	-2.6017612	92	SitStanding	Breeding season 2016	0-2 weeks	Early chick rearing	Nesting area	1791
2	03/06/2016 13:06	51.4988327	-2.563593	130	Flight	Breeding season 2016	0-2 weeks	Early chick rearing	Urban green areas	1976.5
2	03/06/2016 13:36	51.5457344	-2.5409	58	Walking	Breeding season 2016	0-2 weeks	Early chick rearing	Urban green areas	1807.5
2	03/06/2016 14:06	51.5440716	-2.515608	197	Flight	Breeding season 2016	0-2 weeks	Early chick rearing	Non-urban green areas	1807.5
2	03/06/2016 14:36	51.5025266	-2.5149048	247	Flight	Breeding season 2016	0-2 weeks	Early chick rearing	Urban building areas	1841
2	03/06/2016 15:08	51.459431	-2.6018595	87	SitStanding	Breeding season 2016	0-2 weeks	Early chick rearing	Nesting area	1912
2	03/06/2016 15:40	51.4593308	-2.6015765	117	SitStanding	Breeding season 2016	0-2 weeks	Early chick rearing	Nesting area	1695
2	03/06/2016 16:04	51.4593487	-2.6018008	94	SitStanding	Breeding season 2016	0-2 weeks	Early chick rearing	Nesting area	1751.5
2	03/06/2016 16:38	51.4594193	-2.6017577	93	SitStanding	Breeding season 2016	0-2 weeks	Early chick rearing	Nesting area	1879.5
2	03/06/2016 17:07	51.4942546	-2.581779	383	Flight	Breeding season 2016	0-2 weeks	Early chick rearing	Urban building areas	1751.5
2	03/06/2016 17:36	51.5665151	-2.5353359	86	Flight	Breeding season 2016	0-2 weeks	Early chick rearing	Non-urban green areas	1760
2	03/06/2016 18:06	51.4878492	-2.5921025	94	Flight	Breeding season 2016	0-2 weeks	Early chick rearing	Urban building areas	1880.5
2	03/06/2016 18:39	51.4593619	-2.6018549	92	SitStanding	Breeding season 2016	0-2 weeks	Early chick rearing	Nesting area	1905.5
2	03/06/2016 19:09	51.4593086	-2.6018374	92	SitStanding	Breeding season 2016	0-2 weeks	Early chick rearing	Nesting area	1832
2	03/06/2016 19:40	51.4594927	-2.6023473	130	SitStanding	Breeding season 2016	0-2 weeks	Early chick rearing	Nesting area	1836
2	03/06/2016 20:10	51.459428	-2.6017954	103	SitStanding	Breeding season 2016	0-2 weeks	Early chick rearing	Nesting area	1540.5
2	03/06/2016 20:31	51.4594074	-2.6018095	100	SitStanding	Breeding season 2016	0-2 weeks	Early chick rearing	Nesting area	1559.5
2	03/06/2016 21:02	51.4594175	-2.6015907	115	SitStanding	Breeding season 2016	0-2 weeks	Early chick rearing	Nesting area	1848
2	03/06/2016 21:33	51.4593936	-2.6015439	101	SitStanding	Breeding season 2016	0-2 weeks	Early chick rearing	Nesting area	1838
2	03/06/2016 22:04	51.459346	-2.6017652	87	SitStanding	Breeding season 2016	0-2 weeks	Early chick rearing	Nesting area	1818
2	03/06/2016 22:34	51.4593634	-2.6017775	90	SitStanding	Breeding season 2016	0-2 weeks	Early chick rearing	Nesting area	1885
2	03/06/2016 23:06	51.4595166	-2.6018391	106	SitStanding	Breeding season 2016	0-2 weeks	Early chick rearing	Nesting area	1769
2	03/06/2016 23:33	51.4593009	-2.6019009	120	SitStanding	Breeding season 2016	0-2 weeks	Early chick rearing	Nesting area	1775
2	04/06/2016 00:06	51.4592965	-2.6017468	94	SitStanding	Breeding season 2016	0-2 weeks	Early chick rearing	Nesting area	1899.5
2	04/06/2016 00:36	51.4592388	-2.6017287	103	SitStanding	Breeding season 2016	0-2 weeks	Early chick rearing	Nesting area	1815.5
2	04/06/2016 01:06	51.4593883	-2.6017675	85	SitStanding	Breeding season 2016	0-2 weeks	Early chick rearing	Nesting area	1819
2	04/06/2016 01:37	51.4610682	-2.6243287	66	Flight	Breeding season 2016	0-2 weeks	Early chick rearing	Urban green areas	1680
2	04/06/2016 02:02	51.4594626	-2.6017956	93	SitStanding	Breeding season 2016	0-2 weeks	Early chick rearing	Nesting area	1743.5
2	04/06/2016 02:35	51.4594541	-2.6020773	106	SitStanding	Breeding season 2016	0-2 weeks	Early chick rearing	Nesting area	1881.5
2	04/06/2016 03:05	51.4593077	-2.601656	90	SitStanding	Breeding season 2016	0-2 weeks	Early chick rearing	Nesting area	1904
2	04/06/2016 03:38	51.4591516	-2.6016225	93	SitStanding	Breeding season 2016	0-2 weeks	Early chick rearing	Nesting area	1842
2	04/06/2016 04:06	51.4853223	-2.5911751	128	Walking	Breeding season 2016	0-2 weeks	Early chick rearing	Urban green areas	1584.5
2	04/06/2016 04:31	51.4594538	-2.6018579	83	Walking	Breeding season 2016	0-2 weeks	Early chick rearing	Nesting area	1764.5
2	04/06/2016 05:05	51.4592456	-2.6017122	112	SitStanding	Breeding season 2016	0-2 weeks	Early chick rearing	Nesting area	1935
2	04/06/2016 05:35	51.459301	-2.6016834	107	SitStanding	Breeding season 2016	0-2 weeks	Early chick rearing	Nesting area	1871
2	04/06/2016 06:07	51.4900787	-2.4595273	62	SitStanding	Breeding season 2016	0-2 weeks	Early chick rearing	Urban waste areas	1840
2	04/06/2016 06:37	51.4901031	-2.459784	67	Walking	Breeding season 2016	0-2 weeks	Early chick rearing	Urban waste areas	1759.5
2	04/06/2016 07:06	51.4593244	-2.6017735	116	SitStanding	Breeding season 2016	0-2 weeks	Early chick rearing	Nesting area	1768
2	04/06/2016 07:36	51.4593036	-2.6017515	88	SitStanding	Breeding season 2016	0-2 weeks	Early chick rearing	Nesting area	1801
2	04/06/2016 08:06	51.459363	-2.6017669	94	SitStanding	Breeding season 2016	0-2 weeks	Early chick rearing	Nesting area	1799.5
2	04/06/2016 08:36	51.4593528	-2.6017535	88	SitStanding	Breeding season 2016	0-2 weeks	Early chick rearing	Nesting area	1863
2	04/06/2016 09:08	51.4593393	-2.601749	89	SitStanding	Breeding season 2016	0-2 weeks	Early chick rearing	Nesting area	1856
2	04/06/2016 09:38	51.471058	-2.6474908	80	Flight	Breeding season 2016	0-2 weeks	Early chick rearing	Non-urban green areas	1760
2	04/06/2016 10:07	51.4560627	-2.6194954	121	Flight	Breeding season 2016	0-2 weeks	Early chick rearing	Urban building areas	1775.5
2	04/06/2016 10:37	51.4744967	-2.5935011	116	Flight	Breeding season 2016	0-2 weeks	Early chick rearing	Urban building areas	1775
2	04/06/2016 11:06	51.5328774	-2.5121978	181	Flight	Breeding season 2016	0-2 weeks	Early chick rearing	Non-urban green areas	1784
2	04/06/2016 11:36	51.5790435	-2.4690627	35	Walking	Breeding season 2016	0-2 weeks	Early chick rearing	Non-urban green areas	1808
2	04/06/2016 12:06	51.5434434	-2.4930921	162	Flight	Breeding season 2016	0-2 weeks	Early chick rearing	Non-urban green areas	1945
2	04/06/2016 12:41	51.4592552	-2.6017195	85	SitStanding	Breeding season 2016	0-2 weeks	Early chick rearing	Nesting area	1776
2	04/06/2016 13:06	51.4593952	-2.6017927	90	SitStanding	Breeding season 2016	0-2 weeks	Early chick rearing	Nesting area	1662.5
2	04/06/2016 13:36	51.4592554	-2.6017465	86	SitStanding	Breeding season 2016	0-2 weeks	Early chick rearing	Nesting area	1881.5
2	04/06/2016 14:08	51.45942	-2.6017161	108	SitStanding	Breeding season 2016	0-2 weeks	Early chick rearing	Nesting area	1672.5
2	04/06/2016 14:32	51.4592655	-2.6016334	63	Walking	Breeding season 2016	0-2 weeks	Early chick rearing	Nesting area	1750
2	04/06/2016 15:07	51.4997945	-2.4907583	84	Flight	Breeding season 2016	0-2 weeks	Early chick rearing	Urban building areas	1911
2	04/06/2016 15:36	51.5781126	-2.4682661	50	SitStanding	Breeding season 2016	0-2 weeks	Early chick rearing	Non-urban green areas	1760.5
2	04/06/2016 16:05	51.5469616	-2.5290235	167	Flight	Breeding season 2016	0-2 weeks	Early chick rearing	Non-urban green areas	1923.5
2	04/06/2016 16:40	51.4596744	-2.6011837	256	SitStanding	Breeding season 2016	0-2 weeks	Early chick rearing	Nesting area	1894.5
2	04/06/2016 17:08	51.4590939	-2.6038986	-142	SitStanding	Breeding season 2016	0-2 weeks	Early chick rearing	Urban building areas	1540.5
2	04/06/2016 17:31	51.4593739	-2.6018391	86	SitStanding	Breeding season 2016	0-2 weeks	Early chick rearing	Nesting area	1590.5
2	04/06/2016 18:01	51.4594434	-2.6016821	89	Walking	Breeding season 2016	0-2 weeks	Early chick rearing	Nesting area	2031.5
2	04/06/2016 18:39	51.4594528	-2.6018113	78	SitStanding	Breeding season 2016	0-2 weeks	Early chick rearing	Nesting area	2025.5
2	04/06/2016 19:09	51.4593629	-2.601761	88	SitStanding	Breeding season 2016	0-2 weeks	Early chick rearing	Nesting area	1784
2	04/06/2016 19:39	51.4593683	-2.6018086	84	SitStanding	Breeding season 2016	0-2 weeks	Early chick rearing	Nesting area	1592.5
2	04/06/2016 20:02	51.4593996	-2.6018942	95	SitStanding	Breeding season 2016	0-2 weeks	Early chick rearing	Nesting area	1687.5
2	04/06/2016 20:35	51.4593601	-2.6017289	96	Walking	Breeding season 2016	0-2 weeks	Early chick rearing	Nesting area	1911.5
2	04/06/2016 21:06	51.459341	-2.6017585	89	SitStanding	Breeding season 2016	0-2 weeks	Early chick rearing	Nesting area	2121
2	04/06/2016 21:46	51.4593229	-2.6017516	86	NA	Breeding season 2016	0-2 weeks	Early chick rearing	Nesting area	2097.5
2	04/06/2016 22:16	51.4605899	-2.6235044	71	NA	Breeding season 2016	0-2 weeks	Early chick rearing	Urban green areas	1799.5
2	04/06/2016 22:45	51.4592458	-2.601916	112	NA	Breeding season 2016	0-2 weeks	Early chick rearing	Nesting area	1799
2	04/06/2016 23:16	51.4593433	-2.6017683	91	NA	Breeding season 2016	0-2 weeks	Early chick rearing	Nesting area	1807
2	04/06/2016 23:46	51.4593491	-2.6017391	94	NA	Breeding season 2016	0-2 weeks	Early chick rearing	Nesting area	1799.5
2	05/06/2016 00:16	51.4593647	-2.6018049	91	NA	Breeding season 2016	0-2 weeks	Early chick rearing	Nesting area	1791.5
2	05/06/2016 00:45	51.4614527	-2.6246449	66	NA	Breeding season 2016	0-2 weeks	Early chick rearing	Urban green areas	1792.5
2	05/06/2016 01:15	51.4590703	-2.601656	126	NA	Breeding season 2016	0-2 weeks	Early chick rearing	Nesting area	1851
2	05/06/2016 01:47	51.4593526	-2.6018162	91	NA	Breeding season 2016	0-2 weeks	Early chick rearing	Nesting area	1846.5
2	05/06/2016 02:17	51.4593169	-2.601794	89	NA	Breeding season 2016	0-2 weeks	Early chick rearing	Nesting area	1812.5
2	05/06/2016 02:48	51.459298	-2.6017408	88	NA	Breeding season 2016	0-2 weeks	Early chick rearing	Nesting area	1816
2	05/06/2016 03:17	51.4688258	-2.5939096	87	NA	Breeding season 2016	0-2 weeks	Early chick rearing	Urban building areas	1832.5
2	05/06/2016 03:49	51.4591614	-2.6015957	91	NA	Breeding season 2016	0-2 weeks	Early chick rearing	Nesting area	1847.5
2	05/06/2016 04:19	51.4593069	-2.6016773	107	NA	Breeding season 2016	0-2 weeks	Early chick rearing	Nesting area	1807.5
2	05/06/2016 04:49	51.5150534	-2.565765	70	NA	Breeding season 2016	0-2 weeks	Early chick rearing	Urban building areas	1792.5
2	05/06/2016 05:19	51.5787808	-2.4688732	53	NA	Breeding season 2016	0-2 weeks	Early chick rearing	Non-urban green areas	1792
2	05/06/2016 05:49	51.5730181	-2.3960997	131	NA	Breeding season 2016	0-2 weeks	Early chick rearing	Non-urban green areas	1800
2	05/06/2016 06:19	51.5537456	-2.3641524	116	NA	Breeding season 2016	0-2 weeks	Early chick rearing	Non-urban green areas	1800
2	05/06/2016 06:49	51.4677995	-2.5777106	45	NA	Breeding season 2016	0-2 weeks	Early chick rearing	Urban building areas	1794
2	05/06/2016 07:19	51.4606315	-2.5593514	43	NA	Breeding season 2016	0-2 weeks	Early chick rearing	Urban building areas	1815
2	05/06/2016 07:49	51.4900692	-2.4587882	48	NA	Breeding season 2016	0-2 weeks	Early chick rearing	Urban waste areas	1821
2	05/06/2016 08:19	51.4918266	-2.5299008	82	NA	Breeding season 2016	0-2 weeks	Early chick rearing	Non-urban water areas	1802.5
2	05/06/2016 08:49	51.5173629	-2.5664185	52	NA	Breeding season 2016	0-2 weeks	Early chick rearing	Urban waste areas	1794.5
2	05/06/2016 09:19	51.4592505	-2.6025929	64	NA	Breeding season 2016	0-2 weeks	Early chick rearing	Nesting area	1813
2	05/06/2016 09:50	51.4593417	-2.6018725	102	NA	Breeding season 2016	0-2 weeks	Early chick rearing	Nesting area	1812.5
2	05/06/2016 10:20	51.4714396	-2.629983	92	NA	Breeding season 2016	0-2 weeks	Early chick rearing	Urban green areas	1801
2	05/06/2016 10:50	51.4593799	-2.6017781	98	NA	Breeding season 2016	0-2 weeks	Early chick rearing	Nesting area	1824.5
2	05/06/2016 11:20	51.4593583	-2.6017886	90	NA	Breeding season 2016	0-2 weeks	Early chick rearing	Nesting area	1852.5
2	05/06/2016 11:51	51.4593766	-2.6017904	87	NA	Breeding season 2016	0-2 weeks	Early chick rearing	Nesting area	1839
2	05/06/2016 12:22	51.45927	-2.6017351	85	NA	Breeding season 2016	0-2 weeks	Early chick rearing	Nesting area	1874.5
2	05/06/2016 12:54	51.4593008	-2.601781	74	NA	Breeding season 2016	0-2 weeks	Early chick rearing	Nesting area	1864
2	05/06/2016 13:24	51.4734047	-2.6140736	254	NA	Breeding season 2016	0-2 weeks	Early chick rearing	Urban building areas	1792.5
2	05/06/2016 13:54	51.9691	-2.4870663	172	NA	Breeding season 2016	0-2 weeks	Early chick rearing	Non-urban water areas	1801
2	05/06/2016 14:24	51.5371243	-2.5277712	196	NA	Breeding season 2016	0-2 weeks	Early chick rearing	Non-urban green areas	1802
2	05/06/2016 14:54	51.4591309	-2.6015337	181	NA	Breeding season 2016	0-2 weeks	Early chick rearing	Nesting area	1807
2	05/06/2016 15:24	51.4592431	-2.6016189	97	NA	Breeding season 2016	0-2 weeks	Early chick rearing	Nesting area	1813
2	05/06/2016 15:54	51.3859315	-2.6154514	245	NA	Breeding season 2016	0-2 weeks	Early chick rearing	Non-urban green areas	1800
2	05/06/2016 16:24	51.37766	-2.6474477	101	NA	Breeding season 2016	0-2 weeks	Early chick rearing	Non-urban green areas	1791.5
2	05/06/2016 16:54	51.459375	-2.6017741	89	NA	Breeding season 2016	0-2 weeks	Early chick rearing	Nesting area	1793
2	05/06/2016 17:24	51.4772587	-2.5992415	73	NA	Breeding season 2016	0-2 weeks	Early chick rearing	Urban green areas	1802
2	05/06/2016 17:54	51.503694	-2.6032502	81	NA	Breeding season 2016	0-2 weeks	Early chick rearing	Urban building areas	1810
2	05/06/2016 18:24	51.4827071	-2.5867139	83	NA	Breeding season 2016	0-2 weeks	Early chick rearing	Urban building areas	1799.5
2	05/06/2016 18:54	51.4593614	-2.6022292	124	NA	Breeding season 2016	0-2 weeks	Early chick rearing	Nesting area	1810.5
2	05/06/2016 19:24	51.4594277	-2.6017469	92	NA	Breeding season 2016	0-2 weeks	Early chick rearing	Nesting area	1819.5
2	05/06/2016 19:55	51.4593644	-2.6017672	94	NA	Breeding season 2016	0-2 weeks	Early chick rearing	Nesting area	1831.5
2	05/06/2016 20:26	51.4593095	-2.6017843	99	NA	Breeding season 2016	0-2 weeks	Early chick rearing	Nesting area	2234
2	05/06/2016 21:09	51.4593733	-2.6018776	76	SitStanding	Breeding season 2016	0-2 weeks	Early chick rearing	Nesting area	2202
2	05/06/2016 21:39	51.4611651	-2.6240606	72	SitStanding	Breeding season 2016	0-2 weeks	Early chick rearing	Urban green areas	1770
2	05/06/2016 22:08	51.4594018	-2.6017254	90	SitStanding	Breeding season 2016	0-2 weeks	Early chick rearing	Nesting area	1760
2	05/06/2016 22:38	51.4593986	-2.6017197	90	SitStanding	Breeding season 2016	0-2 weeks	Early chick rearing	Nesting area	1638
2	05/06/2016 23:03	51.4591416	-2.6020364	178	SitStanding	Breeding season 2016	0-2 weeks	Early chick rearing	Nesting area	1655
2	05/06/2016 23:33	51.45937	-2.601829	96	SitStanding	Breeding season 2016	0-2 weeks	Early chick rearing	Nesting area	1845
2	06/06/2016 00:04	51.4593668	-2.6018066	84	SitStanding	Breeding season 2016	0-2 weeks	Early chick rearing	Nesting area	1944
2	06/06/2016 00:38	51.4593756	-2.6017652	86	SitStanding	Breeding season 2016	0-2 weeks	Early chick rearing	Nesting area	1891
2	06/06/2016 01:07	51.4593826	-2.601745	87	SitStanding	Breeding season 2016	0-2 weeks	Early chick rearing	Nesting area	1789.5
2	06/06/2016 01:37	51.4593463	-2.6018071	87	SitStanding	Breeding season 2016	0-2 weeks	Early chick rearing	Nesting area	1828.5
2	06/06/2016 02:08	51.4608999	-2.6236595	68	Flight	Breeding season 2016	0-2 weeks	Early chick rearing	Urban green areas	1674.5
2	06/06/2016 02:33	51.4593624	-2.6017634	90	SitStanding	Breeding season 2016	0-2 weeks	Early chick rearing	Nesting area	1666.5
2	06/06/2016 03:04	51.4593646	-2.6018328	86	SitStanding	Breeding season 2016	0-2 weeks	Early chick rearing	Nesting area	1823.5
2	06/06/2016 03:34	51.4593646	-2.601771	89	SitStanding	Breeding season 2016	0-2 weeks	Early chick rearing	Nesting area	1905
2	06/06/2016 04:07	51.4982014	-2.5731025	88	Flight	Breeding season 2016	0-2 weeks	Early chick rearing	Urban building areas	1848
2	06/06/2016 04:35	51.4611669	-2.5989529	91	Flight	Breeding season 2016	0-2 weeks	Early chick rearing	Urban building areas	1888
2	06/06/2016 05:10	51.4333648	-2.6283451	36	Flight	Breeding season 2016	0-2 weeks	Early chick rearing	Urban building areas	1848
2	06/06/2016 05:37	51.4290927	-2.6417852	12	Walking	Breeding season 2016	0-2 weeks	Early chick rearing	Non-urban green areas	1743
2	06/06/2016 06:08	51.4591916	-2.6015463	152	SitStanding	Breeding season 2016	0-2 weeks	Early chick rearing	Nesting area	1911.5
2	06/06/2016 06:41	51.486864	-2.5849935	85	Flight	Breeding season 2016	0-2 weeks	Early chick rearing	Urban building areas	1717
2	06/06/2016 07:05	51.517368	-2.5663652	47	Flight	Breeding season 2016	0-2 weeks	Early chick rearing	Urban waste areas	1776
2	06/06/2016 07:40	51.4593464	-2.6018375	93	SitStanding	Breeding season 2016	0-2 weeks	Early chick rearing	Nesting area	1962
2	06/06/2016 08:11	51.4592814	-2.6018642	96	SitStanding	Breeding season 2016	0-2 weeks	Early chick rearing	Nesting area	1576
2	06/06/2016 08:32	51.4591762	-2.6018287	85	SitStanding	Breeding season 2016	0-2 weeks	Early chick rearing	Nesting area	1548
2	06/06/2016 09:02	51.4594327	-2.6019822	106	SitStanding	Breeding season 2016	0-2 weeks	Early chick rearing	Nesting area	1800
2	06/06/2016 09:32	51.4592571	-2.601764	98	SitStanding	Breeding season 2016	0-2 weeks	Early chick rearing	Nesting area	1812
2	06/06/2016 10:03	51.4593949	-2.6018211	94	SitStanding	Breeding season 2016	0-2 weeks	Early chick rearing	Nesting area	1823.5
2	06/06/2016 10:33	51.4594359	-2.6018487	96	SitStanding	Breeding season 2016	0-2 weeks	Early chick rearing	Nesting area	1799.5
2	06/06/2016 11:03	51.459411	-2.6018638	93	SitStanding	Breeding season 2016	0-2 weeks	Early chick rearing	Nesting area	1804.5
2	06/06/2016 11:33	51.4592988	-2.6018619	94	SitStanding	Breeding season 2016	0-2 weeks	Early chick rearing	Nesting area	1839
2	06/06/2016 12:04	51.4592369	-2.6018069	110	SitStanding	Breeding season 2016	0-2 weeks	Early chick rearing	Nesting area	1827
2	06/06/2016 12:34	51.459367	-2.6017427	89	SitStanding	Breeding season 2016	0-2 weeks	Early chick rearing	Nesting area	1800.5
2	06/06/2016 13:04	51.4594284	-2.6018161	85	SitStanding	Breeding season 2016	0-2 weeks	Early chick rearing	Nesting area	1861
2	06/06/2016 13:36	51.4995604	-2.5805138	107	Flight	Breeding season 2016	0-2 weeks	Early chick rearing	Urban building areas	1864.5
2	06/06/2016 14:06	51.5174512	-2.5664689	63	SitStanding	Breeding season 2016	0-2 weeks	Early chick rearing	Urban waste areas	1799.5
2	06/06/2016 14:36	51.5118208	-2.5634126	82	Flight	Breeding season 2016	0-2 weeks	Early chick rearing	Urban building areas	1815
2	06/06/2016 15:07	51.496091	-2.5740349	94	Flight	Breeding season 2016	0-2 weeks	Early chick rearing	Urban building areas	1778.5
2	06/06/2016 15:36	51.4593833	-2.6018448	98	Walking	Breeding season 2016	0-2 weeks	Early chick rearing	Nesting area	1752.5
2	06/06/2016 16:05	51.4592554	-2.6018733	96	SitStanding	Breeding season 2016	0-2 weeks	Early chick rearing	Nesting area	1896
2	06/06/2016 16:39	51.463055	-2.5984902	92	Flight	Breeding season 2016	0-2 weeks	Early chick rearing	Urban building areas	1799.5
2	06/06/2016 17:05	51.5170019	-2.4997227	83	Flight	Breeding season 2016	0-2 weeks	Early chick rearing	Urban building areas	1760
2	06/06/2016 17:37	51.4660638	-2.5546169	382	Flight	Breeding season 2016	0-2 weeks	Early chick rearing	Urban green areas	1762
2	06/06/2016 18:04	51.4594524	-2.6019316	88	SitStanding	Breeding season 2016	0-2 weeks	Early chick rearing	Nesting area	1679.5
2	06/06/2016 18:33	51.4592816	-2.602032	120	SitStanding	Breeding season 2016	0-2 weeks	Early chick rearing	Nesting area	1774
2	06/06/2016 19:03	51.4593757	-2.6017781	91	SitStanding	Breeding season 2016	0-2 weeks	Early chick rearing	Nesting area	1776
2	06/06/2016 19:33	51.4594169	-2.6017415	98	SitStanding	Breeding season 2016	0-2 weeks	Early chick rearing	Nesting area	1783.5
2	06/06/2016 20:03	51.4593407	-2.6017003	92	SitStanding	Breeding season 2016	0-2 weeks	Early chick rearing	Nesting area	1792
2	06/06/2016 20:32	51.4591698	-2.6019799	96	SitStanding	Breeding season 2016	0-2 weeks	Early chick rearing	Nesting area	1783.5
2	06/06/2016 21:02	51.459362	-2.6020167	88	SitStanding	Breeding season 2016	0-2 weeks	Early chick rearing	Nesting area	1776.5
2	06/06/2016 21:32	51.4592954	-2.6020701	87	SitStanding	Breeding season 2016	0-2 weeks	Early chick rearing	Nesting area	1955
2	06/06/2016 22:07	51.4619311	-2.6205455	89	SitStanding	Breeding season 2016	0-2 weeks	Early chick rearing	Urban green areas	1943
2	06/06/2016 22:36	51.4594024	-2.6018506	96	SitStanding	Breeding season 2016	0-2 weeks	Early chick rearing	Nesting area	1789
2	06/06/2016 23:07	51.4592225	-2.6016922	114	SitStanding	Breeding season 2016	0-2 weeks	Early chick rearing	Nesting area	1880
2	06/06/2016 23:39	51.4593311	-2.6017518	100	SitStanding	Breeding season 2016	0-2 weeks	Early chick rearing	Nesting area	1703.5
2	07/06/2016 00:04	51.4593462	-2.6018086	89	SitStanding	Breeding season 2016	0-2 weeks	Early chick rearing	Nesting area	1736
2	07/06/2016 00:37	51.4609996	-2.6233081	64	SitStanding	Breeding season 2016	0-2 weeks	Early chick rearing	Urban green areas	1901
2	07/06/2016 01:07	51.4612963	-2.6239168	70	Walking	Breeding season 2016	0-2 weeks	Early chick rearing	Urban green areas	1764
2	07/06/2016 01:36	51.4601616	-2.6129718	94	Flight	Breeding season 2016	0-2 weeks	Early chick rearing	Urban building areas	1881.5
2	07/06/2016 02:10	51.4593193	-2.6017934	90	SitStanding	Breeding season 2016	0-2 weeks	Early chick rearing	Nesting area	1699.5
2	07/06/2016 02:32	51.4596376	-2.6013305	121	SitStanding	Breeding season 2016	0-2 weeks	Early chick rearing	Nesting area	1582
2	07/06/2016 03:02	51.4593139	-2.6013882	107	SitStanding	Breeding season 2016	0-2 weeks	Early chick rearing	Nesting area	1807
2	07/06/2016 03:33	51.4594151	-2.6017364	100	SitStanding	Breeding season 2016	0-2 weeks	Early chick rearing	Nesting area	1915.5
2	07/06/2016 04:06	51.5018838	-2.5695052	91	Flight	Breeding season 2016	0-2 weeks	Early chick rearing	Urban building areas	1888.5
2	07/06/2016 04:36	51.4591458	-2.6019152	102	SitStanding	Breeding season 2016	0-2 weeks	Early chick rearing	Nesting area	1704
2	07/06/2016 05:03	51.4592808	-2.6013292	57	SitStanding	Breeding season 2016	0-2 weeks	Early chick rearing	Nesting area	1916
2	07/06/2016 05:39	51.4593856	-2.6016841	82	SitStanding	Breeding season 2016	0-2 weeks	Early chick rearing	Nesting area	1922.5
2	07/06/2016 06:07	51.4592932	-2.6018094	81	SitStanding	Breeding season 2016	0-2 weeks	Early chick rearing	Nesting area	1731
2	07/06/2016 06:37	51.4593612	-2.6017674	91	SitStanding	Breeding season 2016	0-2 weeks	Early chick rearing	Nesting area	1788
2	07/06/2016 07:07	51.4593585	-2.6017194	92	SitStanding	Breeding season 2016	0-2 weeks	Early chick rearing	Nesting area	1777
2	07/06/2016 07:36	51.4594362	-2.6143199	103	Flight	Breeding season 2016	0-2 weeks	Early chick rearing	Urban building areas	1912.5
2	07/06/2016 08:10	51.4594657	-2.60175	104	SitStanding	Breeding season 2016	0-2 weeks	Early chick rearing	Nesting area	1759
2	07/06/2016 08:35	51.5180188	-2.5469939	115	Flight	Breeding season 2016	0-2 weeks	Early chick rearing	Urban building areas	1703
2	07/06/2016 09:07	51.4901539	-2.4596253	65	Walking	Breeding season 2016	0-2 weeks	Early chick rearing	Urban waste areas	1847.5
2	07/06/2016 09:37	51.4905592	-2.4598347	177	SitStanding	Breeding season 2016	0-2 weeks	Early chick rearing	Urban waste areas	1759.5
2	07/06/2016 10:06	51.4597769	-2.6023026	208	SitStanding	Breeding season 2016	0-2 weeks	Early chick rearing	Nesting area	1800.5
2	07/06/2016 10:37	51.4596438	-2.6023107	210	SitStanding	Breeding season 2016	0-2 weeks	Early chick rearing	Nesting area	1847
2	07/06/2016 11:07	51.4594228	-2.6014466	118	SitStanding	Breeding season 2016	0-2 weeks	Early chick rearing	Nesting area	1783.5
2	07/06/2016 11:36	51.4592329	-2.6018882	133	SitStanding	Breeding season 2016	0-2 weeks	Early chick rearing	Nesting area	1745.5
2	07/06/2016 12:06	51.4593222	-2.6016172	97	SitStanding	Breeding season 2016	0-2 weeks	Early chick rearing	Nesting area	1696
2	07/06/2016 12:33	51.4596203	-2.6008761	65	Walking	Breeding season 2016	0-2 weeks	Early chick rearing	Nesting area	1840
2	07/06/2016 13:07	51.4589938	-2.6015155	9	SitStanding	Breeding season 2016	0-2 weeks	Early chick rearing	Nesting area	1917.5
2	07/06/2016 13:36	51.4593938	-2.6018492	99	SitStanding	Breeding season 2016	0-2 weeks	Early chick rearing	Nesting area	1775.5
2	07/06/2016 14:06	51.4667124	-2.5776528	202	Flight	Breeding season 2016	0-2 weeks	Early chick rearing	Urban building areas	1769.5
2	07/06/2016 14:35	51.4899799	-2.4596729	69	Walking	Breeding season 2016	0-2 weeks	Early chick rearing	Urban waste areas	1775.5
2	07/06/2016 15:05	51.4865607	-2.4906269	105	Flight	Breeding season 2016	0-2 weeks	Early chick rearing	Urban building areas	1688
2	07/06/2016 15:32	51.4594151	-2.60181	91	SitStanding	Breeding season 2016	0-2 weeks	Early chick rearing	Nesting area	1976
2	07/06/2016 16:11	51.459361	-2.6016382	103	SitStanding	Breeding season 2016	0-2 weeks	Early chick rearing	Nesting area	1938
2	07/06/2016 16:36	51.4543639	-2.5872706	19	SitStanding	Breeding season 2016	0-2 weeks	Early chick rearing	Non-urban water areas	1616
2	07/06/2016 17:05	51.4593313	-2.6014848	128	SitStanding	Breeding season 2016	0-2 weeks	Early chick rearing	Nesting area	1822.5
2	07/06/2016 17:37	51.4593031	-2.6017393	151	SitStanding	Breeding season 2016	0-2 weeks	Early chick rearing	Nesting area	1847.5
2	07/06/2016 18:07	51.459309	-2.6016568	106	Walking	Breeding season 2016	0-2 weeks	Early chick rearing	Nesting area	1777
2	07/06/2016 18:36	51.4956312	-2.5866886	109	Flight	Breeding season 2016	0-2 weeks	Early chick rearing	Urban building areas	1799.5
2	07/06/2016 19:07	51.4659941	-2.59772	83	Flight	Breeding season 2016	0-2 weeks	Early chick rearing	Urban building areas	1925
2	07/06/2016 19:40	51.459361	-2.6016592	99	SitStanding	Breeding season 2016	0-2 weeks	Early chick rearing	Nesting area	1903.5
2	07/06/2016 20:10	51.4593255	-2.6017342	118	SitStanding	Breeding season 2016	0-2 weeks	Early chick rearing	Nesting area	1801.5
2	07/06/2016 20:41	51.4593474	-2.6017766	100	SitStanding	Breeding season 2016	0-2 weeks	Early chick rearing	Nesting area	1800.5
2	07/06/2016 21:10	51.470974	-2.6197844	100	SitStanding	Breeding season 2016	0-2 weeks	Early chick rearing	Urban green areas	1623.5
2	07/06/2016 21:35	51.4593596	-2.60173	97	SitStanding	Breeding season 2016	0-2 weeks	Early chick rearing	Nesting area	1636.5
2	07/06/2016 22:05	51.4593795	-2.6017455	88	SitStanding	Breeding season 2016	0-2 weeks	Early chick rearing	Nesting area	1815
2	07/06/2016 22:35	51.459467	-2.6017707	92	SitStanding	Breeding season 2016	0-2 weeks	Early chick rearing	Nesting area	1803
2	07/06/2016 23:05	51.4593073	-2.601931	135	SitStanding	Breeding season 2016	0-2 weeks	Early chick rearing	Nesting area	1785
2	07/06/2016 23:35	51.4593186	-2.6016484	94	SitStanding	Breeding season 2016	0-2 weeks	Early chick rearing	Nesting area	1871.5
2	08/06/2016 00:07	51.4619696	-2.620625	89	SitStanding	Breeding season 2016	0-2 weeks	Early chick rearing	Urban green areas	1854.5
2	08/06/2016 00:36	51.4610794	-2.6242752	70	SitStanding	Breeding season 2016	0-2 weeks	Early chick rearing	Urban green areas	1761
2	08/06/2016 01:06	51.4606771	-2.6234376	85	SitStanding	Breeding season 2016	0-2 weeks	Early chick rearing	Urban green areas	1685.5
2	08/06/2016 01:33	51.459401	-2.6018207	90	SitStanding	Breeding season 2016	0-2 weeks	Early chick rearing	Nesting area	1719.5
2	08/06/2016 02:03	51.4593583	-2.6016918	90	SitStanding	Breeding season 2016	0-2 weeks	Early chick rearing	Nesting area	1890
2	08/06/2016 02:36	51.4592512	-2.6013664	100	SitStanding	Breeding season 2016	0-2 weeks	Early chick rearing	Nesting area	1951
2	08/06/2016 03:08	51.4593003	-2.6017141	96	SitStanding	Breeding season 2016	0-2 weeks	Early chick rearing	Nesting area	1856
2	08/06/2016 03:37	51.4592413	-2.6013961	103	SitStanding	Breeding season 2016	0-2 weeks	Early chick rearing	Nesting area	1712
2	08/06/2016 04:05	51.4894469	-2.5828583	100	Flight	Breeding season 2016	0-2 weeks	Early chick rearing	Urban building areas	1735.5
2	08/06/2016 04:35	51.5386642	-2.5215027	55	Flight	Breeding season 2016	0-2 weeks	Early chick rearing	Non-urban water areas	1823.5
2	08/06/2016 05:06	51.5067644	-2.5675705	83	Flight	Breeding season 2016	0-2 weeks	Early chick rearing	Urban building areas	1920
2	08/06/2016 05:39	51.4593097	-2.60154	127	SitStanding	Breeding season 2016	0-2 weeks	Early chick rearing	Nesting area	1909.5
2	08/06/2016 06:10	51.4597035	-2.6028481	289	SitStanding	Breeding season 2016	0-2 weeks	Early chick rearing	Nesting area	1695.5
2	08/06/2016 06:36	51.459257	-2.6021569	137	SitStanding	Breeding season 2016	0-2 weeks	Early chick rearing	Nesting area	1730
2	08/06/2016 07:07	51.4777655	-2.5093121	118	Flight	Breeding season 2016	0-2 weeks	Early chick rearing	Urban building areas	1824.5
2	08/06/2016 07:37	51.489556	-2.4589443	54	SitStanding	Breeding season 2016	0-2 weeks	Early chick rearing	Urban waste areas	1760.5
2	08/06/2016 08:06	51.4644307	-2.5884972	60	Flight	Breeding season 2016	0-2 weeks	Early chick rearing	Urban building areas	1648
2	08/06/2016 08:32	51.459377	-2.6014193	118	NA	Breeding season 2016	0-2 weeks	Early chick rearing	Nesting area	1735.5
2	08/06/2016 09:04	51.4593455	-2.6017211	86	SitStanding	Breeding season 2016	0-2 weeks	Early chick rearing	Nesting area	1855
2	08/06/2016 09:33	51.4594268	-2.6018268	103	Flight	Breeding season 2016	0-2 weeks	Early chick rearing	Nesting area	1832
2	08/06/2016 10:05	51.4591845	-2.6017239	93	SitStanding	Breeding season 2016	0-2 weeks	Early chick rearing	Nesting area	1836
2	08/06/2016 10:35	51.4594069	-2.6018274	105	SitStanding	Breeding season 2016	0-2 weeks	Early chick rearing	Nesting area	1792
2	08/06/2016 11:05	51.459477	-2.6017841	90	SitStanding	Breeding season 2016	0-2 weeks	Early chick rearing	Nesting area	1882
2	08/06/2016 11:37	51.459288	-2.6017496	89	SitStanding	Breeding season 2016	0-2 weeks	Early chick rearing	Nesting area	1989
2	08/06/2016 12:11	51.4592945	-2.6016357	112	SitStanding	Breeding season 2016	0-2 weeks	Early chick rearing	Nesting area	1615.5
2	08/06/2016 12:31	51.4594599	-2.6017802	97	SitStanding	Breeding season 2016	0-2 weeks	Early chick rearing	Nesting area	1554
2	08/06/2016 13:03	51.4595868	-2.6018438	106	SitStanding	Breeding season 2016	0-2 weeks	Early chick rearing	Nesting area	1955
2	08/06/2016 13:36	51.4603443	-2.602811	103	SitStanding	Breeding season 2016	0-2 weeks	Early chick rearing	Nesting area	1887.5
2	08/06/2016 14:06	51.4599236	-2.6029544	71	SitStanding	Breeding season 2016	0-2 weeks	Early chick rearing	Nesting area	1802.5
2	08/06/2016 14:36	51.4593206	-2.601719	92	SitStanding	Breeding season 2016	0-2 weeks	Early chick rearing	Nesting area	1840
2	08/06/2016 15:07	51.4592727	-2.601763	110	SitStanding	Breeding season 2016	0-2 weeks	Early chick rearing	Nesting area	1813
2	08/06/2016 15:37	51.4591187	-2.601485	129	SitStanding	Breeding season 2016	0-2 weeks	Early chick rearing	Nesting area	1782.5
2	08/06/2016 16:06	51.451458	-2.6209981	61	Flight	Breeding season 2016	0-2 weeks	Early chick rearing	Urban building areas	1903
2	08/06/2016 16:40	51.4594864	-2.6019334	82	SitStanding	Breeding season 2016	0-2 weeks	Early chick rearing	Nesting area	1905.5
2	08/06/2016 17:10	51.4594039	-2.6016723	119	Walking	Breeding season 2016	0-2 weeks	Early chick rearing	Nesting area	1808
2	08/06/2016 17:41	51.4593497	-2.601629	123	SitStanding	Breeding season 2016	0-2 weeks	Early chick rearing	Nesting area	1808
2	08/06/2016 18:10	51.4593856	-2.6018145	86	Walking	Breeding season 2016	0-2 weeks	Early chick rearing	Nesting area	1672
2	08/06/2016 18:36	51.4545342	-2.5876087	21	Walking	Breeding season 2016	0-2 weeks	Early chick rearing	Non-urban water areas	1608.5
2	08/06/2016 19:04	51.4593971	-2.60183	111	SitStanding	Breeding season 2016	0-2 weeks	Early chick rearing	Nesting area	1711.5
2	08/06/2016 19:33	51.4593011	-2.6017891	98	Walking	Breeding season 2016	0-2 weeks	Early chick rearing	Nesting area	1775
2	08/06/2016 20:03	51.4593599	-2.6018026	88	SitStanding	Breeding season 2016	0-2 weeks	Early chick rearing	Nesting area	1776
2	08/06/2016 20:33	51.4593517	-2.6018299	85	SitStanding	Breeding season 2016	0-2 weeks	Early chick rearing	Nesting area	1920
2	08/06/2016 21:07	51.4751245	-2.6200974	94	SitStanding	Breeding season 2016	0-2 weeks	Early chick rearing	Urban green areas	1903.5
2	08/06/2016 21:36	51.4593586	-2.601752	90	SitStanding	Breeding season 2016	0-2 weeks	Early chick rearing	Nesting area	1759
2	08/06/2016 22:06	51.4594015	-2.6017606	93	SitStanding	Breeding season 2016	0-2 weeks	Early chick rearing	Nesting area	1776
2	08/06/2016 22:35	51.461982	-2.6205125	90	SitStanding	Breeding season 2016	0-2 weeks	Early chick rearing	Urban green areas	1801
2	08/06/2016 23:06	51.4592688	-2.6019539	96	SitStanding	Breeding season 2016	0-2 weeks	Early chick rearing	Nesting area	1654
2	08/06/2016 23:30	51.4594782	-2.601792	79	SitStanding	Breeding season 2016	0-2 weeks	Early chick rearing	Nesting area	1807
2	09/06/2016 00:06	51.4622775	-2.6223277	134	Flight	Breeding season 2016	0-2 weeks	Early chick rearing	Urban building areas	1945.5
2	09/06/2016 00:35	51.4605458	-2.6242062	70	SitStanding	Breeding season 2016	0-2 weeks	Early chick rearing	Urban green areas	1856
2	09/06/2016 01:08	51.460575	-2.6237195	69	SitStanding	Breeding season 2016	0-2 weeks	Early chick rearing	Urban green areas	1823.5
2	09/06/2016 01:36	51.4594716	-2.6018313	76	SitStanding	Breeding season 2016	0-2 weeks	Early chick rearing	Nesting area	1799.5
2	09/06/2016 02:08	51.4594898	-2.6018893	93	SitStanding	Breeding season 2016	0-2 weeks	Early chick rearing	Nesting area	1840
2	09/06/2016 02:37	51.4593786	-2.6018343	77	SitStanding	Breeding season 2016	0-2 weeks	Early chick rearing	Nesting area	1799.5
2	09/06/2016 03:08	51.4593827	-2.6018065	92	SitStanding	Breeding season 2016	0-2 weeks	Early chick rearing	Nesting area	1803.5
2	09/06/2016 03:37	51.4597419	-2.6021373	85	Flight	Breeding season 2016	0-2 weeks	Early chick rearing	Nesting area	1771
2	09/06/2016 04:07	51.3780549	-2.6910871	184	Walking	Breeding season 2016	0-2 weeks	Early chick rearing	Non-urban green areas	1772.5
2	09/06/2016 04:37	51.3696476	-2.6427964	85	Walking	Breeding season 2016	0-2 weeks	Early chick rearing	Non-urban green areas	1773
2	09/06/2016 05:06	51.4360591	-2.6145573	44	Flight	Breeding season 2016	0-2 weeks	Early chick rearing	Urban building areas	1647
2	09/06/2016 05:31	51.4593269	-2.6018216	108	SitStanding	Breeding season 2016	0-2 weeks	Early chick rearing	Nesting area	1965
2	09/06/2016 06:11	51.45921	-2.601797	76	SitStanding	Breeding season 2016	0-2 weeks	Early chick rearing	Nesting area	2064
2	09/06/2016 06:40	51.4593707	-2.6018501	79	SitStanding	Breeding season 2016	0-2 weeks	Early chick rearing	Nesting area	1635
2	09/06/2016 07:06	51.4803961	-2.520785	93	Flight	Breeding season 2016	0-2 weeks	Early chick rearing	Urban building areas	1648
2	09/06/2016 07:35	51.4903069	-2.4581369	65	Flight	Breeding season 2016	0-2 weeks	Early chick rearing	Urban waste areas	1775
2	09/06/2016 08:05	51.4900581	-2.458357	52	SitStanding	Breeding season 2016	0-2 weeks	Early chick rearing	Urban waste areas	1863.5
2	09/06/2016 08:37	51.4905044	-2.4587227	57	Walking	Breeding season 2016	0-2 weeks	Early chick rearing	Urban waste areas	1848
2	09/06/2016 09:07	51.4592761	-2.6019746	120	Walking	Breeding season 2016	0-2 weeks	Early chick rearing	Nesting area	1856
2	09/06/2016 09:39	51.4594844	-2.6019649	92	SitStanding	Breeding season 2016	0-2 weeks	Early chick rearing	Nesting area	1792
2	09/06/2016 10:06	51.4592654	-2.6015293	105	SitStanding	Breeding season 2016	0-2 weeks	Early chick rearing	Nesting area	1698
2	09/06/2016 10:36	51.458379	-2.5977484	269	SitStanding	Breeding season 2016	0-2 weeks	Early chick rearing	Urban building areas	1933.5
2	09/06/2016 11:11	51.459363	-2.6021931	107	SitStanding	Breeding season 2016	0-2 weeks	Early chick rearing	Nesting area	1723
2	09/06/2016 11:33	51.4593712	-2.6018802	99	SitStanding	Breeding season 2016	0-2 weeks	Early chick rearing	Nesting area	1634.5
2	09/06/2016 12:05	51.459392	-2.6018352	99	Flight	Breeding season 2016	0-2 weeks	Early chick rearing	Nesting area	1962
2	09/06/2016 12:39	51.4595713	-2.6017008	31	SitStanding	Breeding season 2016	0-2 weeks	Early chick rearing	Nesting area	1775.5
2	09/06/2016 13:04	51.4594197	-2.6018215	81	SitStanding	Breeding season 2016	0-2 weeks	Early chick rearing	Nesting area	1798.5
2	09/06/2016 13:39	51.4594135	-2.6018357	89	SitStanding	Breeding season 2016	0-2 weeks	Early chick rearing	Nesting area	1744.5
2	09/06/2016 14:03	51.4593308	-2.6018408	94	SitStanding	Breeding season 2016	0-2 weeks	Early chick rearing	Nesting area	1753.5
2	09/06/2016 14:37	51.5177736	-2.5657364	55	SitStanding	Breeding season 2016	0-2 weeks	Early chick rearing	Urban waste areas	1915.5
2	09/06/2016 15:06	51.5034877	-2.5587284	314	Walking	Breeding season 2016	0-2 weeks	Early chick rearing	Urban industrial areas	1767.5
2	09/06/2016 15:36	51.5105329	-2.5710101	89	Flight	Breeding season 2016	0-2 weeks	Early chick rearing	Urban building areas	1757
2	09/06/2016 16:05	51.4594566	-2.6017337	98	Walking	Breeding season 2016	0-2 weeks	Early chick rearing	Nesting area	1791.5
2	09/06/2016 16:36	51.4593616	-2.6017508	94	SitStanding	Breeding season 2016	0-2 weeks	Early chick rearing	Nesting area	1806
2	09/06/2016 17:05	51.4593487	-2.6017594	88	SitStanding	Breeding season 2016	0-2 weeks	Early chick rearing	Nesting area	1800
2	09/06/2016 17:36	51.5104938	-2.5958556	337	Flight	Breeding season 2016	0-2 weeks	Early chick rearing	Urban green areas	1792
2	09/06/2016 18:05	51.5468704	-2.5405588	61	Walking	Breeding season 2016	0-2 weeks	Early chick rearing	Urban green areas	1848
2	09/06/2016 18:37	51.4651448	-2.5974237	89	Flight	Breeding season 2016	0-2 weeks	Early chick rearing	Urban building areas	1956.5
2	09/06/2016 19:10	51.4593546	-2.6016398	93	SitStanding	Breeding season 2016	0-2 weeks	Early chick rearing	Nesting area	1886
2	09/06/2016 19:40	51.4588748	-2.601926	118	SitStanding	Breeding season 2016	0-2 weeks	Early chick rearing	Nesting area	1651.5
2	09/06/2016 20:05	51.4751564	-2.6176704	91	Walking	Breeding season 2016	0-2 weeks	Early chick rearing	Urban green areas	1721.5
2	09/06/2016 20:37	51.4709639	-2.6224218	91	Walking	Breeding season 2016	0-2 weeks	Early chick rearing	Urban green areas	1856
2	09/06/2016 21:07	51.4593463	-2.6017894	92	SitStanding	Breeding season 2016	0-2 weeks	Early chick rearing	Nesting area	1713
2	09/06/2016 21:35	51.4595038	-2.6018385	125	SitStanding	Breeding season 2016	0-2 weeks	Early chick rearing	Nesting area	1815.5
2	09/06/2016 22:08	51.4592895	-2.6018943	123	SitStanding	Breeding season 2016	0-2 weeks	Early chick rearing	Nesting area	1799
2	09/06/2016 22:35	51.45938	-2.6017753	98	SitStanding	Breeding season 2016	0-2 weeks	Early chick rearing	Nesting area	1720.5
2	09/06/2016 23:05	51.4592884	-2.6019039	115	SitStanding	Breeding season 2016	0-2 weeks	Early chick rearing	Nesting area	1856.5
2	09/06/2016 23:36	51.4594453	-2.6017196	88	SitStanding	Breeding season 2016	0-2 weeks	Early chick rearing	Nesting area	1734
2	10/06/2016 00:03	51.4593301	-2.601744	99	SitStanding	Breeding season 2016	0-2 weeks	Early chick rearing	Nesting area	1807
2	10/06/2016 00:37	51.4608001	-2.6230111	66	Other	Breeding season 2016	0-2 weeks	Early chick rearing	Urban green areas	1896.5
2	10/06/2016 01:06	51.4602657	-2.6238526	72	Walking	Breeding season 2016	0-2 weeks	Early chick rearing	Urban green areas	1691.5
2	10/06/2016 01:33	51.4593541	-2.6018148	81	SitStanding	Breeding season 2016	0-2 weeks	Early chick rearing	Nesting area	1785
2	10/06/2016 02:05	51.4593117	-2.6018075	73	SitStanding	Breeding season 2016	0-2 weeks	Early chick rearing	Nesting area	2020.5
2	10/06/2016 02:40	51.4593323	-2.6017335	94	SitStanding	Breeding season 2016	0-2 weeks	Early chick rearing	Nesting area	1942.5
2	10/06/2016 03:10	51.4594004	-2.6017595	81	SitStanding	Breeding season 2016	0-2 weeks	Early chick rearing	Nesting area	1783.5
2	10/06/2016 03:40	51.4593569	-2.6017711	90	SitStanding	Breeding season 2016	0-2 weeks	Early chick rearing	Nesting area	1776
2	10/06/2016 04:09	51.459214	-2.6016278	93	SitStanding	Breeding season 2016	0-2 weeks	Early chick rearing	Nesting area	1727.5
2	10/06/2016 04:37	51.4824299	-2.5936036	92	Flight	Breeding season 2016	0-2 weeks	Early chick rearing	Urban building areas	1719.5
2	10/06/2016 05:07	51.5384941	-2.5232029	52	Walking	Breeding season 2016	0-2 weeks	Early chick rearing	Urban green areas	1760
2	10/06/2016 05:36	51.4627805	-2.5981003	85	Flight	Breeding season 2016	0-2 weeks	Early chick rearing	Urban building areas	1920
2	10/06/2016 06:11	51.4592472	-2.6018727	129	SitStanding	Breeding season 2016	0-2 weeks	Early chick rearing	Nesting area	1720
2	10/06/2016 06:33	51.4593316	-2.601863	100	SitStanding	Breeding season 2016	0-2 weeks	Early chick rearing	Nesting area	1567
2	10/06/2016 07:03	51.4593436	-2.6021899	120	SitStanding	Breeding season 2016	0-2 weeks	Early chick rearing	Nesting area	1887.5
2	10/06/2016 07:36	51.4906476	-2.4582596	83	SitStanding	Breeding season 2016	0-2 weeks	Early chick rearing	Urban waste areas	1934.5
2	10/06/2016 08:07	51.4902302	-2.4590396	139	SitStanding	Breeding season 2016	0-2 weeks	Early chick rearing	Urban waste areas	1784.5
2	10/06/2016 08:36	51.4892107	-2.4677933	87	Flight	Breeding season 2016	0-2 weeks	Early chick rearing	Urban building areas	1729.5
2	10/06/2016 09:05	51.4593376	-2.6017584	91	SitStanding	Breeding season 2016	0-2 weeks	Early chick rearing	Nesting area	1839.5
2	10/06/2016 09:37	51.4593457	-2.6017914	97	SitStanding	Breeding season 2016	0-2 weeks	Early chick rearing	Nesting area	1856
2	10/06/2016 10:07	51.4629542	-2.601204	95	Flight	Breeding season 2016	0-2 weeks	Early chick rearing	Urban building areas	1807.5
2	10/06/2016 10:37	51.4917939	-2.4595139	169	Flight	Breeding season 2016	0-2 weeks	Early chick rearing	Urban waste areas	1799.5
2	10/06/2016 11:07	51.4903097	-2.459226	69	Walking	Breeding season 2016	0-2 weeks	Early chick rearing	Urban waste areas	1768
2	10/06/2016 11:36	51.5037904	-2.4769106	63	SitStanding	Breeding season 2016	0-2 weeks	Early chick rearing	Urban building areas	1760
2	10/06/2016 12:06	51.4789035	-2.4824341	92	SitStanding	Breeding season 2016	0-2 weeks	Early chick rearing	Non-urban green areas	1759.5
2	10/06/2016 12:35	51.4681074	-2.5285645	121	Flight	Breeding season 2016	0-2 weeks	Early chick rearing	Urban building areas	1769
2	10/06/2016 13:05	51.4592915	-2.6017292	84	SitStanding	Breeding season 2016	0-2 weeks	Early chick rearing	Nesting area	1831.5
2	10/06/2016 13:36	51.4594101	-2.6016884	81	SitStanding	Breeding season 2016	0-2 weeks	Early chick rearing	Nesting area	1845.5
2	10/06/2016 14:06	51.4592961	-2.6018132	108	SitStanding	Breeding season 2016	0-2 weeks	Early chick rearing	Nesting area	1768.5
2	10/06/2016 14:35	51.5176456	-2.5659061	62	SitStanding	Breeding season 2016	0-2 weeks	Early chick rearing	Urban waste areas	1833
2	10/06/2016 15:07	51.498587	-2.4878646	227	Flight	Breeding season 2016	0-2 weeks	Early chick rearing	Urban building areas	1847.5
2	10/06/2016 15:37	51.4900289	-2.4595725	61	Walking	Breeding season 2016	0-2 weeks	Early chick rearing	Urban waste areas	1891
2	10/06/2016 16:10	51.459447	-2.6017638	132	SitStanding	Breeding season 2016	0-2 weeks	Early chick rearing	Nesting area	1944
2	10/06/2016 16:41	51.4592755	-2.6014274	108	SitStanding	Breeding season 2016	0-2 weeks	Early chick rearing	Nesting area	1577.5
2	10/06/2016 17:03	51.4594393	-2.6018896	82	SitStanding	Breeding season 2016	0-2 weeks	Early chick rearing	Nesting area	1559.5
2	10/06/2016 17:33	51.4593402	-2.6017411	94	SitStanding	Breeding season 2016	0-2 weeks	Early chick rearing	Nesting area	1787.5
2	10/06/2016 18:02	51.4593673	-2.6018272	91	Walking	Breeding season 2016	0-2 weeks	Early chick rearing	Nesting area	1881
2	10/06/2016 18:36	51.4593888	-2.601696	97	SitStanding	Breeding season 2016	0-2 weeks	Early chick rearing	Nesting area	1878
2	10/06/2016 19:05	51.4594288	-2.6018926	98	SitStanding	Breeding season 2016	0-2 weeks	Early chick rearing	Nesting area	1782.5
2	10/06/2016 19:35	51.4593	-2.6017721	102	SitStanding	Breeding season 2016	0-2 weeks	Early chick rearing	Nesting area	1846.5
2	10/06/2016 20:07	51.4594804	-2.6017868	91	Walking	Breeding season 2016	0-2 weeks	Early chick rearing	Nesting area	1880.5
2	10/06/2016 20:38	51.4677549	-2.6105147	132	Flight	Breeding season 2016	0-2 weeks	Early chick rearing	Urban building areas	1826.5
2	10/06/2016 21:07	51.4883434	-2.631874	34	Flight	Breeding season 2016	0-2 weeks	Early chick rearing	Urban green areas	1671
2	10/06/2016 21:34	51.4594776	-2.6017474	83	SitStanding	Breeding season 2016	0-2 weeks	Early chick rearing	Nesting area	1835
2	10/06/2016 22:09	51.4593983	-2.6018367	92	SitStanding	Breeding season 2016	0-2 weeks	Early chick rearing	Nesting area	1952.5
2	10/06/2016 22:39	51.4593081	-2.6016795	94	SitStanding	Breeding season 2016	0-2 weeks	Early chick rearing	Nesting area	1804.5
2	10/06/2016 23:09	51.4593955	-2.6018374	97	SitStanding	Breeding season 2016	0-2 weeks	Early chick rearing	Nesting area	1792
2	10/06/2016 23:39	51.4593603	-2.6017814	84	SitStanding	Breeding season 2016	0-2 weeks	Early chick rearing	Nesting area	1784
2	11/06/2016 00:08	51.4593099	-2.6017507	93	SitStanding	Breeding season 2016	2-4 weeks	Early chick rearing	Nesting area	1775.5
2	11/06/2016 00:38	51.4593116	-2.6017584	94	SitStanding	Breeding season 2016	2-4 weeks	Early chick rearing	Nesting area	1864
2	11/06/2016 01:10	51.4596947	-2.6112325	88	Flight	Breeding season 2016	2-4 weeks	Early chick rearing	Urban building areas	1719.5
2	11/06/2016 01:35	51.4435691	-2.6270342	25	Flight	Breeding season 2016	2-4 weeks	Early chick rearing	Urban green areas	1711
2	11/06/2016 02:07	51.4439199	-2.6275684	11	Flight	Breeding season 2016	2-4 weeks	Early chick rearing	Urban green areas	1943
2	11/06/2016 02:40	51.4593427	-2.6017587	124	SitStanding	Breeding season 2016	2-4 weeks	Early chick rearing	Nesting area	1888
2	11/06/2016 03:10	51.4593145	-2.6018129	110	SitStanding	Breeding season 2016	2-4 weeks	Early chick rearing	Nesting area	1720.5
2	11/06/2016 03:37	51.4594768	-2.6017445	87	SitStanding	Breeding season 2016	2-4 weeks	Early chick rearing	Nesting area	1696
2	11/06/2016 04:07	51.4825529	-2.665849	16	Walking	Breeding season 2016	2-4 weeks	Early chick rearing	Non-urban green areas	1872
2	11/06/2016 04:40	51.459272	-2.6016873	90	SitStanding	Breeding season 2016	2-4 weeks	Early chick rearing	Nesting area	1883.5
2	11/06/2016 05:10	51.4593368	-2.6017872	71	SitStanding	Breeding season 2016	2-4 weeks	Early chick rearing	Nesting area	1824
2	11/06/2016 05:40	51.4590987	-2.6014272	111	SitStanding	Breeding season 2016	2-4 weeks	Early chick rearing	Nesting area	1668.5
2	11/06/2016 06:05	51.4594339	-2.6015167	69	SitStanding	Breeding season 2016	2-4 weeks	Early chick rearing	Nesting area	1663.5
2	11/06/2016 06:36	51.5176949	-2.5659725	61	SitStanding	Breeding season 2016	2-4 weeks	Early chick rearing	Urban waste areas	1839
2	11/06/2016 07:07	51.5177228	-2.5658947	58	SitStanding	Breeding season 2016	2-4 weeks	Early chick rearing	Urban waste areas	1799.5
2	11/06/2016 07:36	51.5043829	-2.5583327	80	SitStanding	Breeding season 2016	2-4 weeks	Early chick rearing	Urban industrial areas	1760.5
2	11/06/2016 08:05	51.5200689	-2.5366603	86	Flight	Breeding season 2016	2-4 weeks	Early chick rearing	Urban building areas	1848
2	11/06/2016 08:38	51.5177414	-2.5660204	64	SitStanding	Breeding season 2016	2-4 weeks	Early chick rearing	Urban waste areas	1863.5
2	11/06/2016 09:07	51.5033623	-2.5577813	75	Flight	Breeding season 2016	2-4 weeks	Early chick rearing	Urban industrial areas	1898.5
2	11/06/2016 09:41	51.4593679	-2.6017618	82	Walking	Breeding season 2016	2-4 weeks	Early chick rearing	Nesting area	1639.5
2	11/06/2016 10:02	51.4593036	-2.6017793	92	SitStanding	Breeding season 2016	2-4 weeks	Early chick rearing	Nesting area	1645.5
2	11/06/2016 10:36	51.4592449	-2.6019144	124	SitStanding	Breeding season 2016	2-4 weeks	Early chick rearing	Nesting area	1751.5
2	11/06/2016 11:00	51.4593428	-2.6017881	91	SitStanding	Breeding season 2016	2-4 weeks	Early chick rearing	Nesting area	1767.5
2	11/06/2016 11:35	51.511807	-2.5643354	69	Flight	Breeding season 2016	2-4 weeks	Early chick rearing	Urban building areas	1960.5
2	11/06/2016 12:06	51.4959149	-2.5638133	130	Flight	Breeding season 2016	2-4 weeks	Early chick rearing	Urban green areas	1848
2	11/06/2016 12:36	51.4593608	-2.6017971	91	SitStanding	Breeding season 2016	2-4 weeks	Early chick rearing	Nesting area	1912
2	11/06/2016 13:09	51.4594678	-2.6018878	87	SitStanding	Breeding season 2016	2-4 weeks	Early chick rearing	Nesting area	1934
2	11/06/2016 13:41	51.4594967	-2.6017994	92	SitStanding	Breeding season 2016	2-4 weeks	Early chick rearing	Nesting area	1549
2	11/06/2016 14:01	51.4593352	-2.6018803	150	Walking	Breeding season 2016	2-4 weeks	Early chick rearing	Nesting area	1553.5
2	11/06/2016 14:32	51.4593697	-2.601775	92	SitStanding	Breeding season 2016	2-4 weeks	Early chick rearing	Nesting area	1896.5
2	11/06/2016 15:04	51.4593558	-2.6018117	84	SitStanding	Breeding season 2016	2-4 weeks	Early chick rearing	Nesting area	2040
2	11/06/2016 15:40	51.4594224	-2.6017672	87	SitStanding	Breeding season 2016	2-4 weeks	Early chick rearing	Nesting area	2009.5
2	11/06/2016 16:11	51.4595796	-2.6018132	118	SitStanding	Breeding season 2016	2-4 weeks	Early chick rearing	Nesting area	1708
2	11/06/2016 16:37	51.4590645	-2.6007174	55	Walking	Breeding season 2016	2-4 weeks	Early chick rearing	Nesting area	1770
2	11/06/2016 17:10	51.4593113	-2.6012337	187	SitStanding	Breeding season 2016	2-4 weeks	Early chick rearing	Nesting area	1889
2	11/06/2016 17:40	51.4594327	-2.6018724	101	SitStanding	Breeding season 2016	2-4 weeks	Early chick rearing	Nesting area	1830
2	11/06/2016 18:11	51.4593615	-2.6017481	121	SitStanding	Breeding season 2016	2-4 weeks	Early chick rearing	Nesting area	1818
2	11/06/2016 18:41	51.4940501	-2.5749342	92	Flight	Breeding season 2016	2-4 weeks	Early chick rearing	Urban building areas	1680
2	11/06/2016 19:07	51.5467045	-2.5411112	63	SitStanding	Breeding season 2016	2-4 weeks	Early chick rearing	Urban green areas	1687.5
2	11/06/2016 19:37	51.5665157	-2.5345149	67	Walking	Breeding season 2016	2-4 weeks	Early chick rearing	Non-urban green areas	1775.5
2	11/06/2016 20:07	51.5554956	-2.546092	121	Flight	Breeding season 2016	2-4 weeks	Early chick rearing	Non-urban green areas	1792.5
2	11/06/2016 20:37	51.459417	-2.6015796	103	SitStanding	Breeding season 2016	2-4 weeks	Early chick rearing	Nesting area	1941.5
2	11/06/2016 21:11	51.4593533	-2.6016316	95	SitStanding	Breeding season 2016	2-4 weeks	Early chick rearing	Nesting area	1783.5
2	11/06/2016 21:36	51.4593763	-2.6017391	88	SitStanding	Breeding season 2016	2-4 weeks	Early chick rearing	Nesting area	1650
2	11/06/2016 22:06	51.4594036	-2.6017821	83	SitStanding	Breeding season 2016	2-4 weeks	Early chick rearing	Nesting area	1784.5
2	11/06/2016 22:36	51.4593373	-2.6019121	97	SitStanding	Breeding season 2016	2-4 weeks	Early chick rearing	Nesting area	1784
2	11/06/2016 23:06	51.4593527	-2.6018631	108	SitStanding	Breeding season 2016	2-4 weeks	Early chick rearing	Nesting area	1783.5
2	11/06/2016 23:35	51.4594731	-2.6018513	84	SitStanding	Breeding season 2016	2-4 weeks	Early chick rearing	Nesting area	1798
2	12/06/2016 00:06	51.4593032	-2.6016396	115	SitStanding	Breeding season 2016	2-4 weeks	Early chick rearing	Nesting area	1871.5
2	12/06/2016 00:38	51.4593799	-2.6018251	92	SitStanding	Breeding season 2016	2-4 weeks	Early chick rearing	Nesting area	1849.5
2	12/06/2016 01:07	51.4590053	-2.601576	118	SitStanding	Breeding season 2016	2-4 weeks	Early chick rearing	Nesting area	1744
2	12/06/2016 01:36	51.4593677	-2.6017678	87	SitStanding	Breeding season 2016	2-4 weeks	Early chick rearing	Nesting area	1768.5
2	12/06/2016 02:06	51.4466412	-2.6245488	9	Walking	Breeding season 2016	2-4 weeks	Early chick rearing	Non-urban water areas	1871.5
2	12/06/2016 02:38	51.4593642	-2.6018234	78	SitStanding	Breeding season 2016	2-4 weeks	Early chick rearing	Nesting area	1868.5
2	12/06/2016 03:09	51.4593693	-2.6025487	33	SitStanding	Breeding season 2016	2-4 weeks	Early chick rearing	Nesting area	1888
2	12/06/2016 03:41	51.4594637	-2.6019999	101	SitStanding	Breeding season 2016	2-4 weeks	Early chick rearing	Nesting area	1758.5
2	12/06/2016 04:07	51.4852536	-2.5909593	77	Walking	Breeding season 2016	2-4 weeks	Early chick rearing	Urban green areas	1688.5
2	12/06/2016 04:37	51.4849684	-2.5938431	77	Walking	Breeding season 2016	2-4 weeks	Early chick rearing	Urban green areas	1835.5
2	12/06/2016 05:08	51.4594104	-2.6023564	150	SitStanding	Breeding season 2016	2-4 weeks	Early chick rearing	Nesting area	1791.5
2	12/06/2016 05:37	51.5467928	-2.5408622	60	Walking	Breeding season 2016	2-4 weeks	Early chick rearing	Urban green areas	1743.5
2	12/06/2016 06:06	51.5672933	-2.538165	66	SitStanding	Breeding season 2016	2-4 weeks	Early chick rearing	Non-urban green areas	1767
2	12/06/2016 06:36	51.5670359	-2.5359617	67	Walking	Breeding season 2016	2-4 weeks	Early chick rearing	Non-urban green areas	1768
2	12/06/2016 07:05	51.4878102	-2.5841079	86	Flight	Breeding season 2016	2-4 weeks	Early chick rearing	Urban building areas	1712
2	12/06/2016 07:33	51.4594136	-2.6020026	105	SitStanding	Breeding season 2016	2-4 weeks	Early chick rearing	Nesting area	1840
2	12/06/2016 08:07	51.459457	-2.6019501	80	SitStanding	Breeding season 2016	2-4 weeks	Early chick rearing	Nesting area	1920
2	12/06/2016 08:37	51.4881757	-2.5288102	81	Flight	Breeding season 2016	2-4 weeks	Early chick rearing	Urban green areas	1792.5
2	12/06/2016 09:06	51.4995905	-2.5085219	66	SitStanding	Breeding season 2016	2-4 weeks	Early chick rearing	Urban building areas	1696
2	12/06/2016 09:34	51.5175131	-2.5662401	52	Walking	Breeding season 2016	2-4 weeks	Early chick rearing	Urban waste areas	1795.5
2	12/06/2016 10:06	51.4594691	-2.6018128	107	Walking	Breeding season 2016	2-4 weeks	Early chick rearing	Nesting area	1950.5
2	12/06/2016 10:39	51.4594406	-2.6018219	101	SitStanding	Breeding season 2016	2-4 weeks	Early chick rearing	Nesting area	1859.5
2	12/06/2016 11:08	51.4593412	-2.60174	96	SitStanding	Breeding season 2016	2-4 weeks	Early chick rearing	Nesting area	1713
2	12/06/2016 11:36	51.4910406	-2.6035211	85	Flight	Breeding season 2016	2-4 weeks	Early chick rearing	Urban building areas	1735.5
2	12/06/2016 12:06	51.4675239	-2.5435324	86	Flight	Breeding season 2016	2-4 weeks	Early chick rearing	Urban building areas	1864
2	12/06/2016 12:38	51.4593815	-2.6018181	86	SitStanding	Breeding season 2016	2-4 weeks	Early chick rearing	Nesting area	1869
2	12/06/2016 13:08	51.4593971	-2.6018031	79	SitStanding	Breeding season 2016	2-4 weeks	Early chick rearing	Nesting area	1896
2	12/06/2016 13:41	51.4594634	-2.6017476	110	SitStanding	Breeding season 2016	2-4 weeks	Early chick rearing	Nesting area	1867
2	12/06/2016 14:11	51.4594243	-2.6019064	99	SitStanding	Breeding season 2016	2-4 weeks	Early chick rearing	Nesting area	1575.5
2	12/06/2016 14:34	51.4594556	-2.6018097	99	SitStanding	Breeding season 2016	2-4 weeks	Early chick rearing	Nesting area	1616
2	12/06/2016 15:05	51.459374	-2.6018134	102	SitStanding	Breeding season 2016	2-4 weeks	Early chick rearing	Nesting area	1815.5
2	12/06/2016 15:34	51.4594202	-2.6018339	90	SitStanding	Breeding season 2016	2-4 weeks	Early chick rearing	Nesting area	1800
2	12/06/2016 16:05	51.4594379	-2.6018044	93	SitStanding	Breeding season 2016	2-4 weeks	Early chick rearing	Nesting area	1904
2	12/06/2016 16:38	51.4743479	-2.5942672	67	Flight	Breeding season 2016	2-4 weeks	Early chick rearing	Urban building areas	1844
2	12/06/2016 17:06	51.5264377	-2.5284621	73	Flight	Breeding season 2016	2-4 weeks	Early chick rearing	Non-urban green areas	1767.5
2	12/06/2016 17:36	51.5814596	-2.4620865	54	SitStanding	Breeding season 2016	2-4 weeks	Early chick rearing	Non-urban green areas	1794.5
2	12/06/2016 18:06	51.582314	-2.4615344	53	Walking	Breeding season 2016	2-4 weeks	Early chick rearing	Non-urban green areas	1759.5
2	12/06/2016 18:35	51.5831435	-2.4671414	77	Flight	Breeding season 2016	2-4 weeks	Early chick rearing	Non-urban green areas	1848
2	12/06/2016 19:07	51.5281651	-2.5428316	83	Flight	Breeding season 2016	2-4 weeks	Early chick rearing	Urban building areas	1848.5
2	12/06/2016 19:37	51.4688667	-2.6325666	92	Flight	Breeding season 2016	2-4 weeks	Early chick rearing	Urban green areas	1710.5
2	12/06/2016 20:04	51.4593757	-2.6017894	87	SitStanding	Breeding season 2016	2-4 weeks	Early chick rearing	Nesting area	1741
2	12/06/2016 20:35	51.4594948	-2.6019256	76	SitStanding	Breeding season 2016	2-4 weeks	Early chick rearing	Nesting area	1913
2	12/06/2016 21:08	51.4593873	-2.6017525	96	SitStanding	Breeding season 2016	2-4 weeks	Early chick rearing	Nesting area	1858.5
2	12/06/2016 21:37	51.4516689	-2.6156667	78	Flight	Breeding season 2016	2-4 weeks	Early chick rearing	Urban building areas	1640
2	12/06/2016 22:03	51.459512	-2.6018596	105	SitStanding	Breeding season 2016	2-4 weeks	Early chick rearing	Nesting area	1743.5
2	12/06/2016 22:35	51.4594149	-2.6016632	95	SitStanding	Breeding season 2016	2-4 weeks	Early chick rearing	Nesting area	1848
2	12/06/2016 23:04	51.4592573	-2.6016985	117	Flight	Breeding season 2016	2-4 weeks	Early chick rearing	Nesting area	1797
2	12/06/2016 23:35	51.4592941	-2.6017483	104	SitStanding	Breeding season 2016	2-4 weeks	Early chick rearing	Nesting area	1835
2	13/06/2016 00:06	51.4592917	-2.6016917	106	SitStanding	Breeding season 2016	2-4 weeks	Early chick rearing	Nesting area	1930.5
2	13/06/2016 00:39	51.4593636	-2.6016731	96	SitStanding	Breeding season 2016	2-4 weeks	Early chick rearing	Nesting area	1833.5
2	13/06/2016 01:07	51.4457713	-2.6235692	6	SitStanding	Breeding season 2016	2-4 weeks	Early chick rearing	Urban green areas	1680
2	13/06/2016 01:35	51.4849982	-2.6240477	130	Flight	Breeding season 2016	2-4 weeks	Early chick rearing	Urban building areas	1705
2	13/06/2016 02:04	51.4593765	-2.6018691	86	NA	Breeding season 2016	2-4 weeks	Early chick rearing	Nesting area	1800
2	13/06/2016 02:35	51.4592725	-2.6016377	98	SitStanding	Breeding season 2016	2-4 weeks	Early chick rearing	Nesting area	1833.5
2	13/06/2016 03:05	51.4592351	-2.6015887	100	SitStanding	Breeding season 2016	2-4 weeks	Early chick rearing	Nesting area	1951.5
2	13/06/2016 03:40	51.4592218	-2.6016715	87	Walking	Breeding season 2016	2-4 weeks	Early chick rearing	Nesting area	1976
2	13/06/2016 04:11	51.4591795	-2.6011258	132	SitStanding	Breeding season 2016	2-4 weeks	Early chick rearing	Nesting area	1719.5
2	13/06/2016 04:37	51.4627303	-2.5967798	92	Flight	Breeding season 2016	2-4 weeks	Early chick rearing	Urban building areas	1688.5
2	13/06/2016 05:07	51.5699742	-2.5122176	83	Flight	Breeding season 2016	2-4 weeks	Early chick rearing	Non-urban green areas	1785
2	13/06/2016 05:37	51.570761	-2.5405798	90	Walking	Breeding season 2016	2-4 weeks	Early chick rearing	Non-urban green areas	1783
2	13/06/2016 06:06	51.4596687	-2.601915	94	Flight	Breeding season 2016	2-4 weeks	Early chick rearing	Nesting area	1871
2	13/06/2016 06:39	51.4592533	-2.6016009	104	SitStanding	Breeding season 2016	2-4 weeks	Early chick rearing	Nesting area	1945.5
2	13/06/2016 07:11	51.4593413	-2.6017349	85	SitStanding	Breeding season 2016	2-4 weeks	Early chick rearing	Nesting area	1839.5
2	13/06/2016 07:41	51.4593168	-2.6014528	105	SitStanding	Breeding season 2016	2-4 weeks	Early chick rearing	Nesting area	1622
2	13/06/2016 08:05	51.5177068	-2.5660714	55	SitStanding	Breeding season 2016	2-4 weeks	Early chick rearing	Urban waste areas	1708
2	13/06/2016 08:38	51.5173816	-2.5662034	65	Flight	Breeding season 2016	2-4 weeks	Early chick rearing	Urban waste areas	1856
2	13/06/2016 09:07	51.4594064	-2.6018006	94	SitStanding	Breeding season 2016	2-4 weeks	Early chick rearing	Nesting area	1908
2	13/06/2016 09:41	51.4592097	-2.6017142	97	SitStanding	Breeding season 2016	2-4 weeks	Early chick rearing	Nesting area	1903.5
2	13/06/2016 10:11	51.4771394	-2.5944471	77	Flight	Breeding season 2016	2-4 weeks	Early chick rearing	Urban building areas	1679.5
2	13/06/2016 10:37	51.5174983	-2.5653879	69	SitStanding	Breeding season 2016	2-4 weeks	Early chick rearing	Urban waste areas	1688
2	13/06/2016 11:07	51.4845278	-2.5856206	82	Flight	Breeding season 2016	2-4 weeks	Early chick rearing	Urban building areas	1743.5
2	13/06/2016 11:35	51.4911931	-2.4583073	135	Flight	Breeding season 2016	2-4 weeks	Early chick rearing	Urban waste areas	1823.5
2	13/06/2016 12:08	51.4881304	-2.4560892	188	Flight	Breeding season 2016	2-4 weeks	Early chick rearing	Non-urban green areas	1848
2	13/06/2016 12:37	51.4901963	-2.458491	64	Flight	Breeding season 2016	2-4 weeks	Early chick rearing	Urban waste areas	1768
2	13/06/2016 13:06	51.4911177	-2.4718863	81	Flight	Breeding season 2016	2-4 weeks	Early chick rearing	Urban building areas	1808.5
2	13/06/2016 13:37	51.459299	-2.6018649	93	SitStanding	Breeding season 2016	2-4 weeks	Early chick rearing	Nesting area	1824.5
2	13/06/2016 14:07	51.4588837	-2.6030444	67	SitStanding	Breeding season 2016	2-4 weeks	Early chick rearing	Urban building areas	1647
2	13/06/2016 14:32	51.4593693	-2.6017636	97	SitStanding	Breeding season 2016	2-4 weeks	Early chick rearing	Nesting area	1695
2	13/06/2016 15:04	51.4593166	-2.6016761	100	SitStanding	Breeding season 2016	2-4 weeks	Early chick rearing	Nesting area	2072.5
2	13/06/2016 15:41	51.4594345	-2.6018891	88	SitStanding	Breeding season 2016	2-4 weeks	Early chick rearing	Nesting area	1791.5
2	13/06/2016 16:04	51.4594375	-2.6018825	88	SitStanding	Breeding season 2016	2-4 weeks	Early chick rearing	Nesting area	1663
2	13/06/2016 16:37	51.45951	-2.6019483	84	SitStanding	Breeding season 2016	2-4 weeks	Early chick rearing	Nesting area	1904
2	13/06/2016 17:07	51.4593622	-2.6017702	96	SitStanding	Breeding season 2016	2-4 weeks	Early chick rearing	Nesting area	1839.5
2	13/06/2016 17:38	51.4545635	-2.5880777	9	SitStanding	Breeding season 2016	2-4 weeks	Early chick rearing	Non-urban water areas	1766.5
2	13/06/2016 18:06	51.4594033	-2.6018404	88	Walking	Breeding season 2016	2-4 weeks	Early chick rearing	Nesting area	1752
2	13/06/2016 18:36	51.5727962	-2.5347788	99	Walking	Breeding season 2016	2-4 weeks	Early chick rearing	Non-urban green areas	1793
2	13/06/2016 19:06	51.5711146	-2.533743	73	Walking	Breeding season 2016	2-4 weeks	Early chick rearing	Non-urban green areas	1760.5
2	13/06/2016 19:35	51.5011988	-2.5696787	91	Flight	Breeding season 2016	2-4 weeks	Early chick rearing	Urban building areas	1889.5
2	13/06/2016 20:09	51.4593114	-2.6017061	97	SitStanding	Breeding season 2016	2-4 weeks	Early chick rearing	Nesting area	1912
2	13/06/2016 20:39	51.4592812	-2.6014119	135	SitStanding	Breeding season 2016	2-4 weeks	Early chick rearing	Nesting area	1806.5
2	13/06/2016 21:09	51.4593523	-2.6017022	92	SitStanding	Breeding season 2016	2-4 weeks	Early chick rearing	Nesting area	1799
2	13/06/2016 21:39	51.4593288	-2.6017631	85	SitStanding	Breeding season 2016	2-4 weeks	Early chick rearing	Nesting area	1784.5
2	13/06/2016 22:08	51.4593578	-2.6017379	95	Walking	Breeding season 2016	2-4 weeks	Early chick rearing	Nesting area	1577
2	13/06/2016 22:31	51.4593803	-2.601902	91	SitStanding	Breeding season 2016	2-4 weeks	Early chick rearing	Nesting area	1887
2	13/06/2016 23:11	51.4591411	-2.6017054	122	SitStanding	Breeding season 2016	2-4 weeks	Early chick rearing	Nesting area	1996
2	13/06/2016 23:38	51.4593243	-2.6017447	98	SitStanding	Breeding season 2016	2-4 weeks	Early chick rearing	Nesting area	1705.5
2	14/06/2016 00:08	51.4589518	-2.6029551	82	SitStanding	Breeding season 2016	2-4 weeks	Early chick rearing	Urban building areas	1888.5
2	14/06/2016 00:41	51.4594867	-2.6017188	95	SitStanding	Breeding season 2016	2-4 weeks	Early chick rearing	Nesting area	1603
2	14/06/2016 01:02	51.4594513	-2.6018472	95	SitStanding	Breeding season 2016	2-4 weeks	Early chick rearing	Nesting area	1562
2	14/06/2016 01:33	51.4595526	-2.6019527	84	SitStanding	Breeding season 2016	2-4 weeks	Early chick rearing	Nesting area	1938.5
2	14/06/2016 02:06	51.4594815	-2.6019714	66	SitStanding	Breeding season 2016	2-4 weeks	Early chick rearing	Nesting area	1892.5
2	14/06/2016 02:36	51.4594929	-2.6024559	333	SitStanding	Breeding season 2016	2-4 weeks	Early chick rearing	Nesting area	1808.5
2	14/06/2016 03:06	51.4778824	-2.6818991	57	Flight	Breeding season 2016	2-4 weeks	Early chick rearing	Urban building areas	1866
2	14/06/2016 03:38	51.4597327	-2.6021808	159	SitStanding	Breeding season 2016	2-4 weeks	Early chick rearing	Nesting area	1895.5
2	14/06/2016 04:10	51.4593707	-2.6017661	85	SitStanding	Breeding season 2016	2-4 weeks	Early chick rearing	Nesting area	1841
2	14/06/2016 04:39	51.440971	-2.6246712	41	Flight	Breeding season 2016	2-4 weeks	Early chick rearing	Urban building areas	1680
2	14/06/2016 05:06	51.4101392	-2.6695251	73	Walking	Breeding season 2016	2-4 weeks	Early chick rearing	Non-urban green areas	1663.5
2	14/06/2016 05:35	51.4093013	-2.6706911	81	Flight	Breeding season 2016	2-4 weeks	Early chick rearing	Non-urban green areas	1887.5
2	14/06/2016 06:09	51.4593057	-2.6019076	181	SitStanding	Breeding season 2016	2-4 weeks	Early chick rearing	Nesting area	1936
2	14/06/2016 06:39	51.4593367	-2.6018132	96	SitStanding	Breeding season 2016	2-4 weeks	Early chick rearing	Nesting area	1728
2	14/06/2016 07:06	51.4886078	-2.5825534	85	Flight	Breeding season 2016	2-4 weeks	Early chick rearing	Urban building areas	1711
2	14/06/2016 07:36	51.5172139	-2.5659153	59	Flight	Breeding season 2016	2-4 weeks	Early chick rearing	Urban waste areas	1966
2	14/06/2016 08:12	51.4593147	-2.6013782	129	SitStanding	Breeding season 2016	2-4 weeks	Early chick rearing	Nesting area	1696.5
2	14/06/2016 08:33	51.4592963	-2.6014264	113	SitStanding	Breeding season 2016	2-4 weeks	Early chick rearing	Nesting area	1641.5
2	14/06/2016 09:06	51.5176437	-2.5657892	71	SitStanding	Breeding season 2016	2-4 weeks	Early chick rearing	Urban waste areas	1887.5
2	14/06/2016 09:36	51.5177443	-2.5660523	61	SitStanding	Breeding season 2016	2-4 weeks	Early chick rearing	Urban waste areas	1775.5
2	14/06/2016 10:06	51.4744914	-2.5742087	61	Flight	Breeding season 2016	2-4 weeks	Early chick rearing	Urban building areas	1824
2	14/06/2016 10:37	51.4594643	-2.6017381	98	SitStanding	Breeding season 2016	2-4 weeks	Early chick rearing	Nesting area	1968.5
2	14/06/2016 11:11	51.459387	-2.6017485	91	Walking	Breeding season 2016	2-4 weeks	Early chick rearing	Nesting area	1725.5
2	14/06/2016 11:34	51.4596269	-2.6018781	53	SitStanding	Breeding season 2016	2-4 weeks	Early chick rearing	Nesting area	1615.5
2	14/06/2016 12:05	51.4593756	-2.6017699	77	SitStanding	Breeding season 2016	2-4 weeks	Early chick rearing	Nesting area	1818.5
2	14/06/2016 12:35	51.4870983	-2.5994565	96	Flight	Breeding season 2016	2-4 weeks	Early chick rearing	Urban building areas	1863.5
2	14/06/2016 13:07	51.5168951	-2.5661196	45	Walking	Breeding season 2016	2-4 weeks	Early chick rearing	Urban waste areas	1864
2	14/06/2016 13:37	51.5029236	-2.5581938	71	Walking	Breeding season 2016	2-4 weeks	Early chick rearing	Urban industrial areas	1752
2	14/06/2016 14:06	51.4593168	-2.6015775	106	Walking	Breeding season 2016	2-4 weeks	Early chick rearing	Nesting area	1751.5
2	14/06/2016 14:35	51.4592309	-2.6014939	96	SitStanding	Breeding season 2016	2-4 weeks	Early chick rearing	Nesting area	1840
2	14/06/2016 15:07	51.4593542	-2.6017095	92	NA	Breeding season 2016	2-4 weeks	Early chick rearing	Nesting area	1848
2	14/06/2016 15:37	51.4904773	-2.4591126	61	SitStanding	Breeding season 2016	2-4 weeks	Early chick rearing	Urban waste areas	1807.5
2	14/06/2016 16:07	51.49054	-2.4589236	71	SitStanding	Breeding season 2016	2-4 weeks	Early chick rearing	Urban waste areas	1783.5
2	14/06/2016 16:36	51.4804713	-2.5483988	54	Flight	Breeding season 2016	2-4 weeks	Early chick rearing	Urban building areas	1648
2	14/06/2016 17:02	51.4593655	-2.601843	85	SitStanding	Breeding season 2016	2-4 weeks	Early chick rearing	Nesting area	1757.5
2	14/06/2016 17:35	51.4593602	-2.6017791	88	SitStanding	Breeding season 2016	2-4 weeks	Early chick rearing	Nesting area	1840
2	14/06/2016 18:03	51.4593628	-2.6017011	88	SitStanding	Breeding season 2016	2-4 weeks	Early chick rearing	Nesting area	1746
2	14/06/2016 18:33	51.4593352	-2.6015789	102	SitStanding	Breeding season 2016	2-4 weeks	Early chick rearing	Nesting area	1783.5
2	14/06/2016 19:03	51.4593485	-2.6017547	93	SitStanding	Breeding season 2016	2-4 weeks	Early chick rearing	Nesting area	1896
2	14/06/2016 19:36	51.505553	-2.5652325	87	Flight	Breeding season 2016	2-4 weeks	Early chick rearing	Urban building areas	1861
2	14/06/2016 20:05	51.5723333	-2.5349324	83	Walking	Breeding season 2016	2-4 weeks	Early chick rearing	Non-urban green areas	1831.5
2	14/06/2016 20:37	51.5034206	-2.5584467	81	Flight	Breeding season 2016	2-4 weeks	Early chick rearing	Urban industrial areas	1968.5
2	14/06/2016 21:10	51.4593305	-2.6016635	97	SitStanding	Breeding season 2016	2-4 weeks	Early chick rearing	Nesting area	1648
2	14/06/2016 21:32	51.4594158	-2.601717	102	SitStanding	Breeding season 2016	2-4 weeks	Early chick rearing	Nesting area	1554.5
2	14/06/2016 22:02	51.4592607	-2.6019634	130	SitStanding	Breeding season 2016	2-4 weeks	Early chick rearing	Nesting area	1800
2	14/06/2016 22:32	51.4592992	-2.6017514	108	SitStanding	Breeding season 2016	2-4 weeks	Early chick rearing	Nesting area	1837.5
2	14/06/2016 23:04	51.4593543	-2.6018946	107	SitStanding	Breeding season 2016	2-4 weeks	Early chick rearing	Nesting area	1824.5
2	14/06/2016 23:33	51.4594657	-2.6019503	75	SitStanding	Breeding season 2016	2-4 weeks	Early chick rearing	Nesting area	1913
2	15/06/2016 00:07	51.4595387	-2.6017768	86	SitStanding	Breeding season 2016	2-4 weeks	Early chick rearing	Nesting area	2008
2	15/06/2016 00:40	51.4595997	-2.6018051	92	SitStanding	Breeding season 2016	2-4 weeks	Early chick rearing	Nesting area	1872
2	15/06/2016 01:10	51.4595401	-2.6018627	90	SitStanding	Breeding season 2016	2-4 weeks	Early chick rearing	Nesting area	1567
2	15/06/2016 01:32	51.4594739	-2.6018655	86	SitStanding	Breeding season 2016	2-4 weeks	Early chick rearing	Nesting area	1671.5
2	15/06/2016 02:05	51.4593564	-2.6017767	90	Flight	Breeding season 2016	2-4 weeks	Early chick rearing	Nesting area	2056
2	15/06/2016 02:41	51.4628318	-2.6077294	109	Flight	Breeding season 2016	2-4 weeks	Early chick rearing	Urban building areas	1865
2	15/06/2016 03:08	51.4879627	-2.6331868	49	Flight	Breeding season 2016	2-4 weeks	Early chick rearing	Urban building areas	1534.5
2	15/06/2016 03:32	51.4594437	-2.6020999	151	Walking	Breeding season 2016	2-4 weeks	Early chick rearing	Nesting area	1775
2	15/06/2016 04:07	51.4638008	-2.6031482	87	Flight	Breeding season 2016	2-4 weeks	Early chick rearing	Urban building areas	2072.5
2	15/06/2016 04:41	51.4594389	-2.6017925	94	SitStanding	Breeding season 2016	2-4 weeks	Early chick rearing	Nesting area	1637
2	15/06/2016 05:01	51.4593613	-2.6018164	77	Walking	Breeding season 2016	2-4 weeks	Early chick rearing	Nesting area	1639.5
2	15/06/2016 05:36	51.5176187	-2.5657708	61	Walking	Breeding season 2016	2-4 weeks	Early chick rearing	Urban waste areas	1931
2	15/06/2016 06:06	51.5176227	-2.5657737	62	SitStanding	Breeding season 2016	2-4 weeks	Early chick rearing	Urban waste areas	1776
2	15/06/2016 06:35	51.5172963	-2.5661493	53	Flight	Breeding season 2016	2-4 weeks	Early chick rearing	Urban waste areas	1783.5
2	15/06/2016 07:05	51.4678145	-2.5862233	59	Flight	Breeding season 2016	2-4 weeks	Early chick rearing	Urban building areas	1960
[truncated: 64,228 more rows]
